# Supplementary material for: The association between diverse serum folate with MAFLD and liver fibrosis based on NHANES 2017–2020
Source: Front Nutr. 2024 Mar 19;11:1366843. doi: 10.3389/fnut.2024.1366843 (PMC10986760; doi:10.3389/fnut.2024.1366843)
Supplement: Supplementary file 1 [file Data_Sheet_1.xlsx]

## Sheet: Sheet1
seqn	weight	gender	age01	race	education	marriage	PIR	HBP	T2DM	cotinine	drink	BMI012	BMI01	MAFLD	Liver fibrosis	TF	TF grade	5-MTHF	5-MTHF grade	Folicacid	FAT	Tetrahydrofolate	HYT	sdmvpsu	sdmvstra
109266	8998.03	2	0	5	2	3	2	0	0	1	1	2	1	0	1	42.4	2	41.4	2	0.402	0	0.34	0	2	168
109273	54305.1	1	0	3	2	3	0	0	0	2	0	0	0	0	0	19.9	0	18.5	0	0.511	1	0.624	1	1	155
109274	15851.6	1	1	5	2	3	0	1	1	1	1	2	1	0	0	33.2	1	32.2	1	0.516	1	0.177	0	2	167
109277	18672.5	2	0	1	3	4	1	0	0	0	0	0	0	0	0	64.9	2	63.1	2	0.477	0	1	2	2	161
109279	12721	2	0	3	3	4	0	0	0	0	0	0	0	0	0	32.3	1	30.7	1	0.862	2	0.492	0	2	169
109282	64645.5	1	1	3	2	1	2	1	0	1	0	1	0	1	0	47.8	2	46	2	0.635	1	0.929	2	2	164
109284	14849.2	2	0	1	0	1	3	0	0	0	0	2	1	0	0	49.3	2	47.1	2	1.08	2	0.796	1	1	154
109290	8121.77	2	1	4	2	2	2	1	1	0	0	1	1	1	0	45.9	2	42.4	2	1.74	2	1.37	2	1	171
109291	22133.7	2	0	5	2	1	3	1	0	0	0	2	1	0	0	90.3	2	87.9	2	0.664	1	1.44	2	1	161
109293	26849	1	0	3	1	3	0	1	0	1	0	2	1	1	0	28.9	1	27.6	1	0.854	2	0.177	0	2	163
109297	16522.4	2	0	5	2	3	3	0	0	2	2	0	0	0	0	30.1	1	29	1	0.347	0	0.501	0	2	154
109300	37409.9	2	0	5	2	1	2	1	0	0	0	1	1	1	0	46.3	2	45.4	2	0.322	0	0.303	0	1	169
109312	136492	2	0	3	2	1	2	0	0	0	1	0	0	0	0	63.2	2	61.1	2	0.861	2	0.846	2	1	163
109313	206643	1	1	3	2	1	2	0	0	0	1	1	0	0	0	85.3	2	63.2	2	17.6	2	3.6	2	1	156
109315	8196.62	2	0	4	2	3	1	1	0	1	2	2	1	1	0	20.7	0	19.2	0	0.574	1	0.648	1	2	170
109316	12774.3	2	1	4	1	2	0	1	1	1	0	2	1	0	0	15.7	0	13.3	0	1.3	2	0.83	2	1	150
109317	15972.2	2	0	4	2	3	3	0	0	2	2	2	1	0	0	14.3	0	13.3	0	0.444	0	0.305	0	2	154
109321	4967.92	2	0	4	3	4	0	0	0	1	2	2	1	0	0	12.1	0	11.3	0	0.331	0	0.177	0	2	168
109322	16017.7	2	0	1	0	1	1	1	0	0	0	1	1	0	0	51.6	2	50.1	2	0.56	1	0.705	1	2	161
109323	45444.5	1	0	1	2	3	1	0	0	1	2	0	0	1	1	32.1	1	30.8	1	0.427	0	0.612	1	2	154
109324	11472.7	2	0	3	2	2	1	1	0	1	2	0	0	0	1	26.2	0	25.4	1	0.362	0	0.177	0	2	151
109326	96410.8	2	0	3	1	1	2	0	0	0	0	0	0	0	0	64.8	2	63.2	2	0.692	1	0.667	1	2	152
109333	17655.3	2	0	2	2	1	2	0	0	0	1	1	0	0	0	21.6	0	20.8	0	0.283	0	0.278	0	2	166
109337	9087.46	2	0	4	2	2	0	0	0	1	0	2	1	0	1	20.8	0	20.1	0	0.245	0	0.177	0	2	170
109340	41855.5	1	0	5	2	1	0	1	0	1	1	2	1	1	1	35.7	1	34.1	1	0.479	0	0.879	2	2	172
109342	69336.1	2	0	3	2	2	0	0	0	2	2	2	1	1	0	18.9	0	17.5	0	0.507	1	0.594	1	1	155
109348	79383.7	2	1	3	2	1	2	1	0	0	2	0	0	0	0	55.9	2	52.8	2	1.53	2	1.29	2	2	156
109349	34687.9	2	0	1	2	1	3	0	0	0	1	2	1	1	1	27.8	1	26.2	1	1.13	2	0.177	0	1	154
109350	24635.8	1	0	3	0	3	0	1	0	1	0	2	1	0	0	22.1	0	20.6	0	1.02	2	0.177	0	2	166
109351	28472.3	1	0	4	1	2	0	1	0	0	0	0	0	0	0	50.9	2	45.4	2	4.35	2	0.902	2	1	151
109360	26717.4	2	0	2	3	4	3	0	0	0	0	0	0	0	0	58.7	2	56.9	2	0.546	1	0.999	2	1	170
109365	26928.2	2	0	2	2	1	0	1	0	2	2	2	1	0	0	7.03	0	5.88	0	0.687	1	0.177	0	1	169
109367	16839.3	1	1	3	1	2	3	1	0	0	0	1	1	0	1	91.6	2	89.2	2	0.835	2	1.29	2	1	150
109371	11651.3	1	1	5	2	1	2	1	0	0	1	1	1	1	1	32	1	30.8	1	0.275	0	0.637	1	2	155
109372	22867.5	2	0	3	3	4	0	0	0	1	0	0	0	0	0	90.9	2	88.6	2	0.88	2	1.11	2	2	164
109373	14923.6	2	0	3	2	3	0	1	1	0	1	1	0	0	0	28.5	1	27.6	1	0.438	0	0.177	0	2	167
109377	91430.3	1	0	3	1	2	1	1	0	2	1	1	1	1	0	40.2	1	38.6	1	0.585	1	0.776	1	2	159
109379	95785.1	2	1	3	1	1	1	1	0	0	2	2	1	0	0	34.1	1	32.4	1	0.429	0	0.859	2	1	157
109381	50061.9	1	0	5	3	4	0	0	0	1	0	0	0	0	0	61.9	2	59.9	2	0.913	2	0.726	1	1	155
109384	43963.2	2	0	1	3	4	1	0	0	0	0	0	0	0	0	33.7	1	31.6	1	0.981	2	0.847	2	1	160
109390	8098.65	2	0	4	2	1	1	1	1	0	2	2	1	0	0	21	0	19.2	0	0.972	2	0.572	1	1	150
109391	28134.6	2	0	2	0	1	1	1	1	2	0	2	1	1	1	18	0	16.2	0	0.911	2	0.643	1	2	160
109394	11074.7	2	0	4	2	3	0	0	0	1	0	2	1	0	0	49	2	47.4	2	0.645	1	0.708	1	2	163
109396	14331.6	2	0	5	2	2	1	0	0	0	1	0	0	0	0	39.5	1	38.2	1	0.386	0	0.632	1	2	154
109397	28540.9	2	0	3	1	1	1	1	0	1	0	2	1	1	1	81.3	2	78.9	2	1.07	2	1.04	2	2	158
109398	5800.81	2	0	5	3	4	3	0	0	0	0	0	0	0	0	35.3	1	33.6	1	0.504	0	0.894	2	2	163
109399	17069.7	2	0	3	3	4	0	0	0	1	0	0	0	0	0	46.1	2	44.7	2	0.41	0	0.671	1	2	158
109403	53473.8	1	0	5	2	1	2	1	0	0	1	1	0	0	0	20.1	0	18.9	0	0.413	0	0.544	1	1	151
109404	70909.3	2	0	2	2	1	0	0	0	1	2	2	1	0	0	12.4	0	11.6	0	0.362	0	0.177	0	2	162
109405	41939	2	0	1	1	1	0	0	0	0	2	0	0	0	0	50.8	2	49.5	2	0.538	1	0.507	0	2	162
109408	27493.1	1	0	4	1	1	1	1	0	2	1	2	1	1	1	12.6	0	10.6	0	0.64	1	1.08	2	2	170
109411	46288	2	0	4	2	1	2	0	0	0	1	0	0	0	0	52.5	2	50.5	2	0.773	2	0.991	2	1	164
109413	20089.3	2	0	5	2	1	3	1	0	0	1	1	1	1	0	43.1	2	42	2	0.522	1	0.321	0	1	159
109414	26549.9	2	1	1	1	1	0	1	0	0	2	2	1	1	0	14.7	0	12.6	0	0.706	1	1.07	2	1	150
109415	28563.6	2	1	4	2	1	2	1	1	0	0	2	1	1	1	37.1	1	35.2	1	0.745	1	0.909	2	1	172
109423	31473.5	2	0	1	1	2	3	0	0	0	0	1	0	0	0	51.1	2	47.7	2	2.14	2	0.942	2	2	161
109426	31948.6	2	1	5	2	1	2	1	0	0	2	1	0	1	0	68.1	2	66.2	2	0.311	0	1.26	2	1	169
109431	9088.6	2	0	2	2	1	2	0	0	1	1	2	1	0	0	13	0	11.5	0	0.831	2	0.379	0	1	168
109432	8855.24	2	0	4	2	3	2	0	0	0	0	0	0	0	0	14.2	0	12.9	0	0.51	1	0.467	0	2	159
109435	30722.2	1	1	5	1	1	0	1	1	1	0	2	1	1	1	16.5	0	15	0	0.74	1	0.481	0	2	166
109439	25395.9	2	0	4	2	2	1	1	0	1	1	2	1	0	0	12.6	0	11.3	0	0.507	1	0.475	0	1	168
109440	55258.3	1	0	4	3	4	3	0	0	1	0	0	0	0	0	13.7	0	12.5	0	0.563	1	0.332	0	1	166
109441	97390.4	2	0	3	2	3	0	0	0	1	2	0	0	0	1	50.8	2	49.5	2	0.71	1	0.298	0	2	157
109454	13306.9	2	0	4	2	3	0	1	0	1	2	2	1	1	1	39	1	37	1	0.62	1	1.06	2	2	171
109458	10741.7	1	0	5	3	4	0	0	0	1	0	0	0	0	0	37.7	1	35.7	1	0.548	1	1.14	2	2	169
109464	31146.5	1	0	5	1	3	1	0	0	1	0	2	1	0	0	21.9	0	20.6	0	0.343	0	0.688	1	1	160
109466	51613.3	1	0	1	1	1	3	0	0	1	2	1	0	1	1	17.7	0	16.6	0	0.344	0	0.452	0	2	152
109467	204107	1	0	3	2	3	2	0	0	1	2	2	1	0	0	22.5	0	21.4	0	0.457	0	0.405	0	1	150
109472	51513.6	1	0	1	2	1	2	0	0	0	1	2	1	1	0	28.1	1	26.6	1	0.567	1	0.642	1	2	154
109474	38000.1	2	1	3	0	1	3	1	1	0	0	1	0	0	0	66	2	62.9	2	1.22	2	1.57	2	1	165
109478	41388	2	0	3	2	1	2	1	0	0	2	1	0	0	0	20.3	0	19	0	0.438	0	0.618	1	1	158
109480	34411.9	1	0	4	2	3	0	1	1	2	2	2	1	1	1	38.9	1	37	1	0.964	2	0.624	1	2	170
109481	25630.9	1	1	2	2	1	1	0	0	0	1	1	0	1	1	35.1	1	32.9	1	1.11	2	0.758	1	2	172
109482	78551.8	2	0	3	2	1	2	0	0	1	2	1	0	1	0	54.9	2	53	2	0.645	1	0.928	2	2	158
109486	15734.1	1	1	2	2	1	2	1	0	0	1	1	0	0	1	40.8	1	39.8	1	0.336	0	0.374	0	2	155
109496	315604	1	0	3	2	1	2	0	0	0	1	2	1	1	0	43.4	2	39.8	1	1.98	2	1.21	2	2	153
109497	12094.4	2	0	4	1	3	0	0	0	0	0	1	1	0	0	14.7	0	13.6	0	0.624	1	0.177	0	2	151
109499	65725.5	2	0	3	3	4	2	0	0	0	0	1	0	1	0	26.1	0	24.5	0	0.597	1	0.71	1	2	149
109501	66737.1	1	0	1	2	1	2	1	0	1	2	2	1	1	1	36.5	1	35.3	1	0.317	0	0.618	1	1	156
109502	25255.6	2	0	1	2	1	1	0	0	0	2	2	1	0	0	42.7	2	41.2	2	0.722	1	0.492	0	2	154
109508	228019	2	0	3	2	1	2	1	0	0	1	2	1	1	1	71.2	2	66.4	2	2.91	2	1.48	2	2	157
109510	61361.2	1	0	5	2	3	3	0	0	2	1	0	0	0	0	13.9	0	12	0	1.13	2	0.513	0	2	157
109511	16611.4	1	0	4	3	4	0	0	0	1	0	0	0	0	0	72.3	2	70.4	2	0.597	1	1.04	2	2	152
109512	57708.2	1	0	4	2	1	2	0	0	0	2	2	1	0	0	43.1	2	40.5	2	1.35	2	0.941	2	1	166
109513	40350.8	2	0	3	2	1	2	1	1	1	1	2	1	1	1	21.1	0	19.4	0	0.595	1	0.858	2	2	159
109518	35536.4	2	0	5	2	3	2	0	0	0	2	1	0	1	0	39.9	1	38.4	1	0.53	1	0.67	1	1	169
109519	14268.7	1	0	4	2	2	1	1	0	2	2	2	1	1	0	7.55	0	6.76	0	0.329	0	0.177	0	2	168
109524	17604.6	2	0	2	3	4	3	0	0	1	0	0	0	0	1	26.2	0	25	1	0.411	0	0.481	0	2	153
109526	9324.11	2	0	4	2	3	3	0	0	1	0	2	1	0	0	27.8	1	26.1	1	0.588	1	0.651	1	1	152
109528	17026	1	0	4	3	4	1	0	0	1	0	0	0	0	0	22.8	0	21.2	0	0.859	2	0.419	0	1	158
109530	29442	2	0	1	1	1	1	0	0	0	2	2	1	1	1	21.8	0	20.5	0	0.478	0	0.588	1	2	164
109534	10371.9	2	1	4	0	2	0	1	1	0	0	1	1	0	1	15.8	0	12.9	0	1.31	2	1.33	2	1	150
109536	94186.3	2	0	3	2	1	2	0	0	1	2	0	0	0	0	11.1	0	9.77	0	0.619	1	0.446	0	2	152
109538	64881.3	2	1	3	0	2	0	0	0	1	0	2	1	1	1	14	0	12.8	0	0.741	1	0.177	0	1	165
109539	62899.8	2	0	3	3	4	0	0	0	1	0	2	1	0	0	28.5	1	27.4	1	0.428	0	0.341	0	1	153
109541	4267.82	2	0	4	2	3	1	1	0	1	1	2	1	0	0	28.6	1	27	1	0.832	2	0.485	0	1	150
109542	9924.74	2	0	1	3	4	1	0	0	1	2	2	1	1	0	67.7	2	66.1	2	0.512	1	0.851	2	2	166
109544	90095.5	2	1	3	0	2	0	1	1	2	0	2	1	0	0	32.9	1	30.8	1	1.01	2	0.812	2	1	157
109545	15676.4	2	0	5	1	1	3	1	0	1	0	2	1	1	0	21.4	0	20.1	0	0.57	1	0.409	0	2	169
109548	25838.9	2	0	4	2	3	2	0	0	1	2	2	1	0	0	25.8	0	24.4	0	0.739	1	0.427	0	3	156
109550	156275	2	1	3	2	1	1	0	0	0	1	2	1	0	0	113	2	96.9	2	13.1	2	2.38	2	2	158
109551	26311.9	1	1	5	0	4	3	1	0	1	0	0	0	0	0	13.3	0	11.7	0	0.555	1	0.736	1	2	166
109555	7533.67	2	0	5	2	1	1	0	0	1	2	0	0	0	0	32.2	1	30.8	1	0.481	0	0.644	1	2	149
109556	22936.5	2	0	2	3	4	2	0	0	0	0	0	0	0	0	35.5	1	34.3	1	0.729	1	0.177	0	2	161
109558	94086.5	1	0	3	1	1	2	1	1	1	1	1	1	1	0	60.6	2	57.9	2	0.516	1	1.95	2	2	150
109560	89670.5	1	0	1	2	1	3	0	0	1	2	1	0	0	0	34.3	1	33.1	1	0.602	1	0.318	0	1	151
109562	111377	2	1	3	1	2	1	1	0	0	1	1	1	0	0	82.8	2	76.6	2	4.74	2	1.05	2	2	153
109563	61638.9	2	0	1	2	1	1	0	1	0	2	2	1	1	0	43.8	2	42.8	2	0.528	1	0.177	0	2	162
109567	55975.7	1	0	3	2	1	2	0	0	2	0	1	1	0	0	15.3	0	14.1	0	0.413	0	0.484	0	2	156
109568	19290.6	2	0	4	2	1	0	1	0	1	1	2	1	1	0	26.1	0	24.7	0	0.759	2	0.355	0	1	151
109571	6674.68	2	0	5	2	3	0	0	0	2	2	2	1	0	0	21.4	0	20	0	0.516	1	0.646	1	1	171
109572	20689.7	2	0	3	3	4	0	0	0	1	0	1	1	0	0	26.7	1	25.5	1	0.465	0	0.491	0	1	164
109577	22588.6	2	1	2	0	2	3	1	0	0	0	2	1	1	0	81.7	2	78.8	2	1.36	2	1.29	2	2	154
109579	19508.2	2	0	3	2	1	0	0	0	2	2	1	0	0	0	25.3	0	23.5	0	0.689	1	0.798	2	2	158
109580	24358.2	2	0	4	0	1	1	1	0	2	2	0	0	0	0	14.7	0	12.4	0	1.18	2	0.819	2	1	168
109589	12353.7	2	0	4	3	4	1	0	0	1	0	2	1	0	0	25.1	0	23.3	0	0.849	2	0.688	1	1	161
109594	16569.8	1	1	3	0	1	0	1	0	0	1	0	0	0	1	50.7	2	47.1	2	1.7	2	1.61	2	2	164
109598	89030	1	0	3	2	3	2	1	0	0	1	1	0	0	0	46	2	43.5	2	1.35	2	0.878	2	2	168
109602	11807.5	2	0	2	0	3	3	0	0	0	2	2	1	0	0	27.5	1	26.2	1	0.338	0	0.648	1	2	168
109606	12686.3	2	0	4	1	3	0	1	0	0	0	0	0	0	0	36.4	1	34.6	1	0.955	2	0.513	0	2	170
109611	18197.8	1	0	4	1	3	0	1	0	2	0	0	0	0	0	36.6	1	35.3	1	0.519	1	0.524	0	2	163
109617	20720	1	1	1	0	1	3	1	0	0	0	1	0	1	0	31.9	1	30.3	1	0.382	0	0.951	2	2	160
109620	34776.3	2	0	2	0	2	1	1	1	0	0	2	1	0	1	47.9	2	45.5	2	0.742	1	1.37	2	1	153
109623	11505.2	2	0	5	2	1	2	0	0	1	0	0	0	0	0	98.6	2	95.4	2	1.78	2	1.1	2	2	158
109626	16867.8	1	1	2	2	1	0	1	1	0	1	2	1	1	0	26.4	1	25.2	1	0.395	0	0.491	0	1	162
109628	12483.9	2	0	2	0	2	0	1	0	0	0	2	1	1	1	17.9	0	16.7	0	0.434	0	0.489	0	1	156
109629	20467.4	1	0	4	1	3	1	0	0	2	2	0	0	0	0	24.6	0	23.3	0	0.414	0	0.577	1	1	152
109630	565178	2	0	3	1	2	1	1	0	2	1	2	1	1	0	44.5	2	42.6	2	0.937	2	0.632	1	2	157
109635	19072.8	2	0	1	1	1	3	0	0	1	2	2	1	0	0	48.6	2	46.7	2	0.635	1	1.01	2	2	165
109637	34713.2	2	0	4	2	1	1	0	0	0	2	1	1	0	0	18	0	16.8	0	0.382	0	0.539	1	1	166
109638	118643	2	0	3	0	1	1	1	1	2	2	2	1	0	1	27.7	1	26.3	1	0.667	1	0.5	0	1	158
109639	27533.7	2	0	3	2	1	3	0	0	0	2	1	1	0	0	57.7	2	56	2	0.509	1	0.901	2	1	157
109640	25039.3	2	0	5	2	1	2	1	0	1	0	2	1	1	0	41.3	1	40	1	0.361	0	0.615	1	1	169
109643	92219.3	2	1	3	1	2	1	1	1	0	1	2	1	0	1	89	2	84.9	2	2.02	2	1.8	2	1	165
109654	22312.8	1	0	5	3	4	3	0	0	1	2	1	0	0	0	37.1	1	35.2	1	0.85	2	0.795	1	2	153
109656	11049.8	2	1	1	2	1	2	0	1	1	2	2	1	1	1	29.1	1	27.7	1	0.468	0	0.666	1	2	155
109657	57068.9	2	0	3	2	1	2	0	0	1	2	1	0	0	0	53.9	2	52.1	2	1.16	2	0.329	0	1	165
109665	108802	2	0	3	0	1	1	0	0	2	2	2	1	1	0	14.4	0	12.8	0	0.553	1	0.747	1	2	149
109667	11887.2	1	1	1	0	1	1	1	0	1	2	1	0	0	0	33.4	1	31.9	1	0.306	0	0.897	2	1	152
109673	45222.5	1	0	1	1	2	3	0	0	2	2	1	1	1	0	22.1	0	20.9	0	0.531	1	0.376	0	2	156
109675	23787.4	2	0	5	2	1	2	1	0	1	1	1	0	0	0	61.5	2	60.3	2	0.751	2	0.177	0	1	169
109676	24929.8	2	1	3	1	1	1	1	0	0	0	0	0	0	0	68.5	2	67.1	2	0.501	0	0.641	1	1	157
109678	46672.5	2	0	3	2	3	0	0	0	0	2	0	0	0	0	26.6	1	25.4	1	0.357	0	0.514	0	1	161
109685	35414.3	1	0	5	2	1	2	1	0	1	1	0	0	1	0	18.4	0	17.2	0	0.409	0	0.502	0	1	164
109686	23671.7	1	1	5	1	1	0	1	0	1	0	1	1	1	0	68.1	2	65.7	2	0.988	2	1.14	2	2	169
109687	5854.22	2	0	3	2	1	1	0	0	0	0	0	0	0	0	63.3	2	61.9	2	0.596	1	0.482	0	2	165
109689	11102.5	2	0	4	3	4	0	0	0	0	0	0	0	0	0	35.9	1	34.6	1	0.623	1	0.389	0	2	152
109691	12694.2	2	0	5	2	1	1	1	0	1	1	2	1	1	0	21.3	0	19.9	0	0.514	1	0.57	1	3	156
109692	15377.1	2	0	5	3	4	2	0	0	0	0	0	0	0	0	42.1	1	41.1	2	0.304	0	0.45	0	1	169
109693	24594.4	2	0	1	2	1	0	0	0	0	1	2	1	0	0	22.1	0	20.4	0	0.651	1	0.746	1	1	155
109697	11795.2	2	0	1	2	3	1	0	0	1	2	1	0	1	0	37.5	1	36.2	1	0.506	0	0.547	1	2	164
109698	22046.3	2	0	3	3	4	1	0	0	0	0	0	0	0	0	65.5	2	63.1	2	0.865	2	1.17	2	1	164
109700	23148.9	2	0	2	2	1	1	1	0	0	1	1	1	0	0	39.1	1	37.2	1	0.93	2	0.689	1	2	152
109702	14124.9	2	0	4	3	4	2	0	0	0	0	0	0	0	0	38.1	1	37.1	1	0.56	1	0.177	0	2	169
109704	23002.7	1	0	5	2	1	2	0	0	2	2	1	0	1	0	48.4	2	47	2	0.242	0	0.92	2	1	156
109707	5660.88	2	0	5	3	4	0	0	0	1	0	0	0	0	0	38.2	1	37	1	0.54	1	0.42	0	2	168
109716	8754.37	2	0	4	0	3	0	1	0	2	1	2	1	0	0	7.5	0	6.46	0	0.404	0	0.349	0	1	171
109721	18432.4	1	0	2	0	3	3	1	1	2	0	2	1	1	1	23.3	0	22	0	0.667	1	0.343	0	1	149
109725	17378.9	2	1	1	0	1	3	0	1	0	0	1	0	0	0	68.3	2	66.1	2	0.461	0	1.42	2	2	161
109727	17708.1	2	0	3	1	3	3	0	0	2	2	2	1	0	0	27.5	1	26	1	0.545	1	0.633	1	1	167
109728	15262.2	2	0	3	0	2	0	1	0	1	0	2	1	1	1	16.3	0	14.3	0	0.956	2	0.713	1	1	167
109729	18702.9	2	0	3	3	4	1	1	0	2	0	2	1	1	0	21.8	0	19.9	0	0.324	0	1.33	2	2	150
109730	11456.3	2	0	4	2	3	0	0	0	1	2	2	1	0	0	34	1	32.3	1	0.583	1	0.795	1	2	163
109731	35225.1	2	0	2	1	3	0	0	0	1	0	0	0	0	0	50.2	2	47.6	2	1.32	2	1.01	2	2	164
109735	14633.4	1	0	5	0	1	1	1	0	2	0	0	0	0	0	8.49	0	7.73	0	0.099	0	0.379	0	2	168
109747	166493	2	1	3	1	2	1	0	0	1	0	2	1	0	1	7.65	0	6.46	0	0.488	0	0.424	0	1	165
109754	38099.5	2	0	3	0	1	1	0	0	1	1	2	1	0	0	10.2	0	9.16	0	0.544	1	0.177	0	2	156
109758	24552.3	1	0	4	2	1	3	0	0	2	0	0	0	0	0	36.8	1	33.8	1	2.06	2	0.699	1	1	152
109760	39640.5	1	0	2	1	1	2	1	0	1	1	1	0	0	0	77.9	2	75.2	2	1.41	2	1.01	2	2	163
109761	26884	2	0	4	3	4	2	0	0	1	1	0	0	0	0	34	1	32.3	1	0.716	1	0.668	1	1	166
109764	24861.1	1	1	5	2	2	1	1	0	1	0	1	0	0	1	48.1	2	46.2	2	0.488	0	1.11	2	1	154
109770	26479.3	2	0	4	2	1	2	1	0	0	2	1	0	1	0	22.5	0	21.5	0	0.474	0	0.177	0	1	163
109777	7821.11	2	0	4	3	4	1	0	0	0	0	0	0	0	0	29	1	27.6	1	0.494	0	0.608	1	1	170
109778	8618.04	2	0	5	3	4	2	0	0	0	0	0	0	0	0	46.7	2	44.9	2	1.17	2	0.396	0	2	152
109781	16402.3	2	0	5	3	4	1	0	0	0	0	0	0	0	0	57.1	2	55.8	2	0.457	0	0.605	1	1	169
109783	13221	1	1	4	0	3	0	1	1	2	0	2	1	1	1	25.3	0	23.9	0	0.66	1	0.487	0	2	172
109785	19850.3	1	0	4	2	2	3	1	0	1	2	2	1	1	0	25.6	0	24.2	0	0.496	0	0.643	1	1	170
109789	101510	2	0	3	2	1	2	0	0	0	2	2	1	0	0	43.3	2	41.5	2	0.56	1	0.979	2	1	150
109791	28006.3	1	0	4	2	3	1	0	0	1	2	2	1	0	0	19.3	0	17.9	0	0.977	2	0.177	0	2	170
109793	36105.3	2	1	3	2	2	2	1	0	0	0	1	1	0	0	116	2	98.5	2	14.5	2	2.5	2	1	150
109795	120195	1	0	3	3	4	2	0	0	1	0	0	0	0	0	35.7	1	33.7	1	0.967	2	0.703	1	2	149
109804	39760.7	2	0	1	3	4	0	0	0	1	0	0	0	0	0	63.1	2	61.6	2	0.519	1	0.729	1	1	154
109805	26784.3	2	0	4	1	1	1	0	0	0	2	2	1	1	1	17.4	0	16	0	0.626	1	0.461	0	2	172
109806	29290.2	2	0	4	1	3	1	1	0	1	2	2	1	1	0	23.8	0	22.2	0	0.702	1	0.612	1	1	168
109809	81712.1	2	0	3	2	3	2	0	0	0	0	0	0	0	0	18	0	16.9	0	0.342	0	0.521	0	1	159
109810	71913.9	2	0	3	3	4	2	0	0	0	0	2	1	0	0	34.3	1	32.4	1	0.765	2	0.809	2	2	161
109811	31521.4	1	0	5	2	1	2	1	0	2	1	1	0	1	1	26.6	1	25.6	1	0.353	0	0.406	0	1	169
109812	16967.1	2	1	4	2	1	2	1	0	2	1	1	0	0	0	23.9	0	22.3	0	0.932	2	0.347	0	1	159
109814	11600.5	2	0	4	0	1	0	0	0	1	0	0	0	0	0	54.7	2	52.3	2	0.949	2	1.16	2	2	169
109816	167143	2	0	3	2	2	1	0	0	1	2	0	0	0	0	57.2	2	55.3	2	0.791	2	0.805	2	2	161
109817	18248.5	2	0	5	2	1	2	0	0	0	1	0	0	0	0	50.6	2	49	2	0.551	1	0.776	1	1	154
109820	24335.3	2	0	1	1	1	0	0	0	2	2	2	1	0	0	17.4	0	16.3	0	0.537	1	0.297	0	2	159
109821	23370.3	1	0	4	3	4	1	0	0	1	1	2	1	0	0	35.4	1	33.5	1	0.856	2	0.807	2	1	170
109822	14164.3	2	0	4	3	4	2	0	0	1	0	1	0	0	0	23.8	0	22.5	0	0.631	1	0.352	0	2	153
109825	148106	1	0	2	1	3	0	0	0	1	1	1	0	0	0	21.1	0	20.1	0	0.565	1	0.177	0	2	157
109828	34738.3	1	0	5	2	1	2	0	0	0	0	0	0	0	1	54.5	2	52.7	2	0.699	1	0.839	2	1	170
109829	7433.51	2	0	4	3	4	0	0	0	1	0	2	1	0	1	25.8	0	23.5	0	1.52	2	0.545	1	2	154
109831	215773	1	0	3	1	1	2	0	0	1	1	0	0	0	0	21.1	0	19.7	0	0.451	0	0.715	1	2	169
109837	25850.6	2	0	2	3	4	2	0	0	0	2	0	0	0	0	29	1	27.8	1	0.491	0	0.47	0	1	156
109847	53326.1	1	0	4	3	4	0	0	0	1	0	2	1	1	0	31.1	1	29.7	1	0.441	0	0.691	1	2	157
109852	36173.4	2	0	2	0	3	3	0	0	0	0	0	0	0	0	39.1	1	37.4	1	0.544	1	0.918	2	2	153
109854	97363.9	1	1	5	2	2	3	1	0	0	1	0	0	0	0	35.2	1	33.6	1	0.346	0	0.964	2	2	171
109855	22128.9	1	0	1	0	1	0	0	0	0	2	0	0	0	0	29.9	1	28.4	1	0.382	0	0.848	2	2	155
109857	16434.3	1	1	3	1	1	1	0	1	2	1	2	1	1	1	91.3	2	88.9	2	0.651	1	1.46	2	2	158
109860	26964.8	2	0	4	2	3	2	0	0	2	2	0	0	0	0	18.9	0	17	0	0.993	2	0.578	1	1	166
109862	9141.9	2	0	2	2	1	3	0	0	2	2	2	1	0	0	18.6	0	17.6	0	0.424	0	0.307	0	1	167
109866	18335.5	2	0	3	2	1	2	1	0	1	1	2	1	0	0	21	0	19.6	0	0.698	1	0.425	0	2	156
109873	14342.3	2	0	3	3	4	0	0	0	0	2	0	0	0	0	57	2	55	2	0.712	1	1.01	2	2	167
109874	51308.1	1	0	2	2	1	2	0	0	0	1	1	0	0	0	64.2	2	62.4	2	0.556	1	0.973	2	1	154
109876	57115.4	2	1	3	2	2	2	1	1	1	0	2	1	1	1	108	2	106	2	1.16	2	0.678	1	1	157
109877	12419.5	1	0	4	2	2	2	0	0	2	2	1	1	0	0	40.7	1	38.4	1	1.25	2	0.765	1	2	170
109882	9953.03	2	0	4	3	4	3	1	0	1	0	0	0	0	0	26.6	1	24.7	0	0.847	2	0.725	1	2	172
109884	40009.9	2	0	1	1	1	2	0	0	0	1	1	0	1	0	42.3	1	41.1	2	0.334	0	0.61	1	1	156
109893	14086	2	0	4	1	3	0	1	0	2	2	2	1	0	0	23	0	21.5	0	0.588	1	0.62	1	1	152
109898	18555.7	2	0	2	0	2	1	0	1	0	0	2	1	1	1	82.2	2	80	2	0.862	2	1.05	2	2	160
109900	36459.9	2	1	3	2	1	2	1	0	0	0	0	0	0	0	72.9	2	71	2	0.854	2	0.732	1	2	170
109902	16640.8	2	1	4	1	2	1	1	1	1	0	2	1	0	0	33.3	1	30.9	1	0.885	2	1.26	2	2	159
109903	23746	1	0	4	2	1	2	1	0	0	2	2	1	1	1	43.9	2	40.1	1	2.76	2	0.792	1	2	149
109913	32501.8	2	0	4	1	3	1	1	1	1	0	2	1	1	0	56.4	2	54.8	2	0.589	1	0.704	1	1	151
109915	34172.3	1	0	1	2	1	2	0	0	1	0	2	1	1	1	65.7	2	63.8	2	0.768	2	0.896	2	2	155
109916	29402.9	1	0	4	1	1	1	1	0	1	1	2	1	0	0	19	0	17	0	0.757	2	0.932	2	2	156
109918	12555	1	1	1	1	1	3	1	0	0	1	2	1	1	0	101	2	96.8	2	1.63	2	1.93	2	2	155
109919	15823.7	2	0	1	0	1	3	1	0	0	1	1	0	0	0	25.3	0	24.2	0	0.17	0	0.626	1	2	161
109922	53065.7	2	0	3	1	2	0	1	0	2	2	0	0	0	1	32.3	1	31.1	1	0.443	0	0.431	0	2	149
109926	19689.4	2	0	4	2	1	3	0	0	1	1	2	1	0	0	26.1	0	24.7	0	0.441	0	0.685	1	1	156
109929	56155.1	1	0	4	3	4	1	0	0	1	0	0	0	0	0	68.7	2	66.7	2	0.924	2	0.839	2	2	157
109930	30248.3	1	0	4	2	1	2	1	0	0	2	2	1	1	1	18.2	0	17.2	0	0.337	0	0.332	0	1	151
109931	28099.3	2	0	4	2	1	0	0	0	1	2	2	1	0	0	12.7	0	11.2	0	0.744	1	0.474	0	1	172
109934	10072.6	2	0	4	0	1	0	0	0	1	0	0	0	0	0	31.9	1	30.8	1	0.454	0	0.351	0	2	161
109937	31478	1	1	5	2	2	1	1	1	0	1	0	0	0	1	40.4	1	38.4	1	0.566	1	1.14	2	2	162
109938	76583	2	0	2	2	3	1	1	0	1	2	1	0	0	0	55.8	2	54.2	2	0.484	0	0.789	1	2	157
109939	16359.9	2	0	2	0	1	3	0	0	0	0	0	0	0	0	40.7	1	39.2	1	0.485	0	0.719	1	1	170
109940	28788.1	2	0	2	1	1	0	1	0	1	2	0	0	0	0	45.8	2	44.7	2	0.491	0	0.349	0	2	169
109941	14733.1	2	0	5	0	1	1	0	1	1	0	2	1	0	0	31	1	29.2	1	0.198	0	1.17	2	1	161
109944	26121.9	2	0	3	3	4	0	0	0	1	0	0	0	0	0	24.6	0	23.3	0	0.587	1	0.402	0	2	159
109945	59819.7	1	0	5	2	1	2	1	0	1	1	0	0	0	0	28.9	1	27.5	1	0.624	1	0.461	0	1	169
109957	25030.2	2	1	5	2	1	1	1	0	0	1	0	0	0	0	77.6	2	75.9	2	0.751	2	0.683	1	2	154
109959	28059.6	2	1	4	2	2	1	1	0	1	0	2	1	0	0	164	2	111	2	47	2	5.04	2	2	154
109960	21224.7	1	0	5	2	1	2	1	1	1	1	1	0	1	1	37.2	1	35.5	1	0.784	2	0.638	1	1	164
109962	57466	1	1	3	2	1	2	1	0	1	1	1	1	1	0	61.9	2	59.2	2	0.62	1	1.76	2	2	151
109963	17823.5	2	0	4	0	1	0	1	0	2	2	0	0	0	1	6.07	0	5.12	0	0.268	0	0.399	0	1	163
109966	11779	1	1	2	2	1	2	1	0	2	2	1	0	0	0	22.9	0	21	0	0.472	0	1.17	2	2	156
109971	25931.5	2	0	4	1	2	0	1	1	0	2	1	1	0	0	80.6	2	70.8	2	7.32	2	2.06	2	2	170
109975	30444.9	2	0	4	2	1	2	0	0	1	1	1	0	0	0	19.7	0	18.3	0	0.308	0	0.846	2	1	159
109977	35952.4	2	0	5	1	1	3	0	0	1	1	0	0	0	0	64	2	62.6	2	0.293	0	0.859	2	1	152
109978	23041.6	2	0	5	2	1	1	1	0	0	2	0	0	0	0	26.4	1	25.4	1	0.384	0	0.301	0	1	162
109979	18244.7	2	0	5	2	1	2	0	0	1	0	1	0	0	0	10.8	0	9.97	0	0.225	0	0.318	0	1	159
109980	29863.4	1	0	3	3	4	2	0	0	1	0	0	0	0	0	40.7	1	39.3	1	0.446	0	0.705	1	2	150
109981	7290.19	2	1	2	0	2	0	1	0	1	0	1	0	0	0	91.3	2	88.8	2	1.18	2	0.971	2	2	164
109987	132081	2	0	3	2	3	2	0	0	1	0	0	0	0	0	67.8	2	54.9	2	11.1	2	1.39	2	2	164
109991	385432	1	0	3	1	2	1	0	0	2	1	1	1	0	0	41.5	1	39.8	1	0.605	1	0.765	1	2	153
109992	40956.8	1	0	4	2	1	2	1	0	2	1	1	1	0	0	14.1	0	12.1	0	1.07	2	0.662	1	1	172
110002	18569.5	1	0	2	3	4	2	0	0	0	0	0	0	0	0	42.2	1	41	2	0.417	0	0.494	0	2	150
110003	11292.2	2	0	4	3	4	1	0	0	1	0	0	0	0	0	29.3	1	27.9	1	0.505	0	0.582	1	2	172
110004	49819	2	0	5	2	3	2	0	0	1	2	0	0	0	0	67.2	2	65.5	2	0.47	0	0.913	2	1	169
110005	9860.79	2	0	4	1	3	0	1	1	2	0	0	0	0	0	13.1	0	11.3	0	1.13	2	0.177	0	2	151
110006	57362.6	2	1	3	1	1	1	1	0	1	0	1	0	0	0	44.1	2	42.3	2	0.54	1	0.955	2	1	158
110008	27570.1	2	0	2	3	4	0	0	0	0	0	1	0	0	0	75.8	2	74.5	2	0.469	0	0.589	1	2	160
110009	37962.4	1	0	5	3	4	0	0	0	2	0	0	0	0	0	40.5	1	38.8	1	1.24	2	0.177	0	1	165
110011	28869.8	1	0	1	2	1	1	0	0	2	2	1	1	1	0	35.6	1	33.8	1	0.718	1	0.839	2	2	164
110015	30783.9	2	0	1	0	1	1	0	0	0	2	2	1	0	0	31.5	1	28.8	1	1.58	2	0.792	1	1	155
110016	16175.5	2	0	4	2	3	0	0	0	1	1	0	0	0	0	24.7	0	23	0	1.05	2	0.366	0	2	154
110018	84875.4	2	0	3	1	3	1	0	0	1	1	0	0	0	0	31.3	1	30.1	1	0.467	0	0.495	0	1	157
110020	17125.6	2	0	1	3	4	1	0	0	0	0	0	0	0	0	27.7	1	26.2	1	0.549	1	0.662	1	1	162
110021	33411.5	2	0	4	2	1	0	0	0	1	0	0	0	0	0	35.5	1	32	1	2.87	2	0.396	0	2	157
110022	18942.1	2	0	3	3	4	1	0	0	1	0	0	0	0	0	30.5	1	29.2	1	0.461	0	0.559	1	1	170
110027	50218	2	0	3	1	1	1	0	0	2	2	0	0	0	0	41	1	39.7	1	0.476	0	0.587	1	2	163
110028	15049.2	2	0	2	1	1	0	0	0	2	2	0	0	0	0	17.3	0	15	0	1.34	2	0.703	1	2	156
110030	47491.7	2	0	4	1	3	0	0	0	1	2	0	0	0	0	34.5	1	33	1	0.398	0	0.835	2	2	149
110035	61575.9	2	0	3	1	3	1	0	0	2	2	2	1	1	1	28.7	1	27.3	1	0.744	1	0.358	0	2	159
110037	8866.92	1	1	4	0	1	3	1	0	1	0	2	1	0	0	34.7	1	32.8	1	1.1	2	0.495	0	2	154
110038	18651.4	2	0	5	0	2	2	1	0	1	1	1	0	0	0	27.3	1	26.3	1	0.216	0	0.526	0	1	159
110041	67312.5	2	0	5	2	1	1	0	0	0	1	2	1	1	0	20.4	0	18.9	0	0.841	2	0.39	0	2	165
110044	59658.6	2	0	3	3	4	1	0	0	1	0	0	0	0	0	51.1	2	49.2	2	0.902	2	0.677	1	1	153
110049	30346	2	0	4	3	4	3	0	0	1	0	2	1	0	0	30.7	1	28.7	1	0.805	2	0.855	2	2	157
110052	93548.9	1	0	1	0	1	3	0	0	1	1	2	1	0	0	22.1	0	21	0	0.34	0	0.461	0	1	160
110054	57490.1	1	0	2	0	2	3	1	0	2	2	1	1	0	0	31.8	1	29.7	1	0.693	1	1.13	2	2	149
110056	84739.2	1	1	3	2	1	3	0	0	2	1	1	1	0	0	30.1	1	29.2	1	0.204	0	0.394	0	2	168
110062	21093.8	2	0	4	2	1	1	0	0	1	2	1	0	0	0	26.1	0	24.3	0	0.615	1	0.878	2	1	164
110063	4967.92	2	0	4	3	4	0	0	0	1	2	1	0	0	0	39.3	1	37.9	1	0.667	1	0.422	0	2	168
110065	35731.4	1	1	3	2	2	1	1	0	2	2	1	0	0	0	32.1	1	30.3	1	0.677	1	0.795	1	1	155
110066	235718	1	0	3	3	4	1	0	0	2	0	0	0	0	0	21	0	19.8	0	0.788	2	0.177	0	2	162
110070	21669.8	2	0	3	1	1	1	0	1	2	2	2	1	0	1	14.4	0	12.9	0	0.654	1	0.54	1	2	164
110071	24702.2	1	0	4	2	1	1	1	0	0	0	1	0	0	0	36.2	1	34.5	1	0.602	1	0.849	2	1	158
110072	7208.82	2	0	4	3	4	0	0	0	2	0	2	1	1	0	27.4	1	26	1	0.482	0	0.586	1	2	163
110085	22857.8	1	1	2	1	1	2	0	0	1	1	1	1	0	0	39.5	1	37.3	1	0.947	2	0.995	2	1	162
110087	21311.9	1	1	2	0	1	3	1	0	2	1	0	0	1	0	25.8	0	23.7	0	1.21	2	0.605	1	3	156
110088	93476	1	0	2	1	1	1	1	0	0	2	2	1	1	1	25.3	0	24.1	0	0.388	0	0.489	0	2	154
110091	23491.3	2	0	1	2	2	0	1	0	0	0	1	1	0	0	22.4	0	21	0	0.401	0	0.708	1	1	155
110093	22750	2	0	4	0	3	0	0	0	1	1	0	0	0	0	23.3	0	22.2	0	0.537	1	0.301	0	2	157
110102	45986.9	2	0	1	1	1	1	0	1	1	2	2	1	1	1	27.9	1	26.9	1	0.223	0	0.487	0	1	169
110103	88522.2	1	1	3	2	2	2	1	0	0	1	0	0	0	0	47.2	2	43	2	1.53	2	2.08	2	1	161
110107	47330	2	1	4	2	2	3	1	0	2	0	2	1	0	0	9.18	0	8.08	0	0.515	1	0.302	0	2	157
110109	11670.2	2	0	3	3	4	1	0	0	1	0	0	0	0	0	43	2	41.2	2	0.497	0	0.997	2	2	151
110112	21343	2	0	5	2	1	2	0	0	1	0	1	1	0	0	39.2	1	37.8	1	0.591	1	0.561	1	2	165
110114	48459.5	2	0	3	2	1	2	1	0	0	2	1	0	0	0	16.1	0	14.6	0	0.649	1	0.538	1	2	163
110116	41610.2	2	0	3	2	1	1	0	0	1	1	2	1	0	0	46.7	2	45.4	2	0.448	0	0.595	1	2	159
110117	30885.9	1	0	4	1	3	3	0	0	1	0	0	0	0	0	27.7	1	25.9	1	0.776	2	0.782	1	2	163
110120	57613.3	2	0	3	2	1	0	1	0	1	0	2	1	0	0	118	2	103	2	12.2	2	2.14	2	2	158
110123	77512.7	2	0	3	2	3	2	0	1	1	2	2	1	1	1	29.5	1	27.6	1	0.848	2	0.759	1	2	166
110124	15001.7	2	0	2	2	1	1	1	1	0	0	2	1	0	1	31.5	1	29.7	1	0.477	0	1.02	2	2	168
110125	32452.5	2	1	5	2	2	1	0	0	1	2	2	1	0	1	22.4	0	21.3	0	0.674	1	0.177	0	2	158
110129	18809.1	1	0	4	1	3	0	1	0	1	1	2	1	1	1	22.5	0	20.9	0	0.75	2	0.544	1	1	171
110130	90969.8	2	0	3	2	1	0	1	0	0	0	1	0	0	0	27.7	1	26.2	1	0.438	0	0.781	1	2	149
110131	26185.1	1	1	4	2	1	0	1	0	2	1	0	0	0	1	14.9	0	13.4	0	0.7	1	0.503	0	2	157
110136	65058.9	1	0	3	2	1	1	0	0	2	2	0	0	0	0	13.8	0	12.5	0	0.486	0	0.561	1	2	156
110139	61456.9	1	0	2	2	1	2	1	1	0	1	2	1	1	0	38.9	1	36.6	1	1.22	2	0.797	2	3	156
110143	81979.3	1	0	3	3	4	0	0	0	1	0	0	0	0	0	65.9	2	61.5	2	3.3	2	0.864	2	1	158
110145	9790.92	2	0	5	3	4	2	0	0	1	0	1	0	0	0	19.1	0	17.7	0	0.477	0	0.639	1	1	149
110147	47814.2	2	1	1	2	1	1	1	0	1	1	2	1	1	1	44.3	2	42.2	2	0.735	1	1.11	2	1	160
110151	10291.9	2	1	5	2	1	2	1	1	1	0	2	1	1	0	45.3	2	43	2	1.28	2	0.722	1	2	169
110153	17527.5	1	1	5	2	1	2	0	0	0	0	0	0	0	0	61.2	2	58.4	2	1.18	2	1.35	2	2	154
110154	12012.7	2	0	4	3	4	1	0	0	1	0	0	0	0	1	60.2	2	58.1	2	0.809	2	1.05	2	2	170
110161	41029.4	2	0	4	2	2	0	1	0	0	1	2	1	0	0	6.92	0	5.88	0	0.359	0	0.397	0	1	172
110162	15115.2	1	0	5	3	4	1	0	0	0	0	0	0	0	0	38.6	1	36.9	1	0.738	1	0.717	1	2	154
110163	15659.3	2	0	5	3	4	0	0	0	1	0	1	0	0	0	47.3	2	45.3	2	0.675	1	1.09	2	1	164
110165	21063.6	1	0	3	1	2	1	1	0	1	2	2	1	1	1	40.7	1	38.7	1	0.543	1	1.15	2	2	149
110166	10656.8	2	0	4	3	4	1	0	0	1	0	0	0	0	0	27	1	25.5	1	0.692	1	0.54	1	1	158
110167	5025.68	2	0	4	2	3	0	0	0	1	2	2	1	0	0	21.9	0	20.5	0	0.492	0	0.577	1	1	150
110169	55753.8	1	0	3	2	2	1	1	0	0	0	2	1	0	0	19.8	0	18.1	0	0.852	2	0.547	1	2	166
110171	10340.2	2	0	4	1	3	0	0	0	2	2	0	0	0	0	33.9	1	31.8	1	1.21	2	0.622	1	2	152
110172	47682.8	2	0	2	0	2	1	1	0	2	2	1	1	0	0	31.9	1	30.7	1	0.574	1	0.342	0	2	160
110173	28018.1	1	0	1	0	3	1	1	0	2	2	0	0	0	0	39.7	1	37.9	1	0.895	2	0.614	1	1	170
110176	65139.5	2	0	3	2	1	1	1	0	1	2	2	1	0	0	24.9	0	23.3	0	0.444	0	0.861	2	2	169
110182	115948	2	1	3	2	2	1	1	0	1	1	2	1	1	1	126	2	116	2	8.53	2	1.62	2	2	159
110184	17140.2	2	0	5	2	1	1	1	0	0	1	1	0	0	0	55.2	2	53.2	2	0.763	2	0.943	2	1	149
110186	14091.3	2	0	4	2	3	0	0	0	1	2	2	1	0	0	22.9	0	21	0	0.988	2	0.6	1	1	158
110187	13678.2	2	0	4	2	3	0	1	0	2	2	2	1	0	0	19.7	0	17.3	0	1.07	2	1	2	2	163
110188	20708.6	2	1	4	2	1	1	1	1	1	0	1	1	1	0	81.4	2	79.3	2	0.79	2	1.07	2	1	172
110190	14393.1	2	0	3	3	4	1	0	0	1	2	0	0	0	0	33.7	1	32.4	1	0.499	0	0.553	1	2	168
110191	50708.1	1	1	3	1	1	3	1	0	0	0	0	0	0	1	37.8	1	34.5	1	1.73	2	1.31	2	1	158
110194	92109.2	2	1	3	2	2	1	1	1	0	0	2	1	1	0	40.4	1	38.9	1	0.684	1	0.517	0	2	157
110195	26217.9	1	0	2	3	4	1	0	0	1	0	1	0	1	1	28.2	1	26.8	1	0.584	1	0.549	1	2	166
110203	67971.8	1	0	2	3	4	2	0	0	1	0	1	0	0	0	26.4	1	24.9	1	0.681	1	0.554	1	3	156
110205	65160.4	1	0	1	3	4	2	0	0	0	0	0	0	0	0	78.6	2	75.3	2	1.94	2	0.99	2	1	162
110206	39419.4	1	0	2	2	1	0	1	0	2	2	2	1	1	0	5.25	0	4.09	0	0.383	0	0.499	0	2	163
110207	22768.5	2	0	5	2	1	3	0	1	1	0	1	0	1	0	33.9	1	33	1	0.182	0	0.439	0	1	164
110211	31308	2	0	3	2	1	1	0	0	1	0	0	0	0	1	51.2	2	49.1	2	0.747	1	1.06	2	1	164
110213	65154.5	2	0	5	2	1	1	1	0	2	2	1	0	0	0	77.3	2	70.5	2	4.07	2	2.06	2	1	155
110214	22454.5	2	0	4	2	2	1	0	0	2	1	0	0	0	0	17.6	0	16.3	0	0.794	2	0.177	0	1	163
110218	27323.2	2	0	2	2	1	1	1	0	1	2	0	0	0	0	54.4	2	52.7	2	0.681	1	0.729	1	1	156
110223	103543	1	1	3	2	1	3	1	0	0	1	2	1	0	0	91	2	88.7	2	1.11	2	0.945	2	1	151
110224	29727.1	2	0	1	1	1	0	0	0	1	2	2	1	1	0	24.2	0	22.8	0	0.594	1	0.557	1	2	160
110226	46494.3	2	0	4	2	3	1	0	0	2	2	1	1	0	0	15.7	0	13.7	0	1.14	2	0.556	1	2	157
110228	42940.6	1	0	4	2	1	2	1	0	2	2	2	1	1	0	20.6	0	19	0	0.68	1	0.595	1	1	164
110234	28952.7	2	0	4	1	2	1	1	0	1	1	2	1	1	0	18.4	0	17	0	0.762	2	0.351	0	1	160
110237	25171.2	2	0	2	3	4	0	0	0	1	0	0	0	0	0	70.5	2	68.9	2	0.627	1	0.69	1	1	156
110240	110338	1	0	1	1	1	1	1	1	0	2	2	1	1	0	32.5	1	30.9	1	0.794	2	0.551	1	1	161
110245	7657.2	2	0	5	3	4	2	0	0	1	0	0	0	0	0	70.9	2	69.1	2	0.481	0	0.98	2	2	158
110246	23733.9	2	1	3	1	2	3	0	0	0	0	0	0	0	0	79.8	2	76.4	2	1.25	2	1.89	2	2	151
110247	25073.3	2	0	2	2	1	1	1	0	0	2	2	1	0	0	18.4	0	17.4	0	0.328	0	0.39	0	1	160
110249	11141.8	2	0	4	3	4	2	0	0	0	0	1	0	0	0	35.1	1	33.6	1	0.633	1	0.597	1	3	156
110250	46292.7	1	0	1	2	2	0	1	0	2	2	2	1	1	0	23.1	0	21.4	0	0.988	2	0.476	0	2	166
110251	8041.99	2	1	4	2	3	0	1	0	2	2	0	0	0	0	19	0	17.7	0	0.343	0	0.693	1	2	171
110252	18250	1	1	5	0	1	0	1	0	2	0	0	0	0	0	22.4	0	21.3	0	0.632	1	0.177	0	1	165
110264	6080.52	1	1	5	2	1	1	1	0	1	1	1	0	0	1	29	1	27.1	1	0.882	2	0.694	1	2	163
110266	14817.6	2	0	4	2	1	3	1	0	0	0	2	1	0	0	24.7	0	22.9	0	0.874	2	0.627	1	2	160
110267	125969	1	0	3	3	4	1	0	0	1	0	2	1	0	0	32	1	30.2	1	0.821	2	0.673	1	1	158
110272	42024.8	1	0	1	1	1	1	0	0	1	0	1	0	0	0	26.2	0	24.8	1	0.374	0	0.717	1	2	167
110284	37853.3	1	0	2	3	4	0	0	0	1	0	1	0	1	1	48.6	2	45.9	2	1.22	2	1.05	2	1	153
110287	134164	1	1	3	2	1	2	1	0	0	2	1	0	1	0	76	2	73.9	2	0.771	2	1.08	2	1	149
110291	164167	1	1	3	2	1	2	1	0	2	1	2	1	1	0	43.8	2	42.3	2	0.533	1	0.696	1	2	155
110293	40392.5	1	0	1	2	3	1	0	0	2	2	0	0	0	0	17.6	0	16.2	0	0.697	1	0.442	0	2	159
110304	35484.3	1	0	5	2	1	3	1	1	0	0	2	1	1	1	22.7	0	21.3	0	0.255	0	0.871	2	2	165
110305	19045.4	2	0	1	3	4	1	0	0	0	1	0	0	0	0	49.9	2	48.7	2	0.422	0	0.52	0	1	155
110306	14425.7	2	0	4	0	1	0	1	1	2	2	2	1	0	1	27	1	24.4	0	1.29	2	1.05	2	1	171
110309	30092.3	1	0	3	3	4	2	0	0	1	2	0	0	0	0	42.8	2	41.4	2	0.936	2	0.177	0	2	159
110310	75213.5	2	1	2	1	2	1	1	0	1	1	2	1	0	0	30.4	1	28.8	1	0.911	2	0.387	0	1	159
110312	41268.8	2	0	1	3	4	1	0	0	1	0	1	0	0	0	53.5	2	51.9	2	0.654	1	0.65	1	1	154
110318	16332	1	1	4	2	1	2	0	0	2	1	1	0	0	0	46.8	2	45.4	2	0.544	1	0.583	1	2	172
110319	15613.2	2	0	1	2	1	1	0	0	0	1	2	1	1	0	20.5	0	19.5	0	0.403	0	0.309	0	2	155
110321	59921.2	1	0	3	2	1	2	1	0	0	0	2	1	0	0	20.4	0	18.6	0	0.951	2	0.613	1	2	151
110323	53790.2	2	0	3	1	2	3	0	0	2	1	2	1	0	1	33.8	1	31.3	1	1.38	2	0.797	2	3	156
110326	167757	1	0	2	2	1	2	0	0	0	1	1	1	0	0	45.5	2	43.8	2	0.798	2	0.487	0	2	162
110328	146062	1	1	3	2	2	3	0	0	2	1	1	0	0	0	32	1	30.6	1	0.486	0	0.66	1	2	158
110332	16817.9	2	0	4	2	2	1	1	0	1	2	2	1	0	0	28.9	1	27.7	1	0.451	0	0.448	0	3	156
110336	417784	2	1	3	1	2	2	1	0	1	1	1	0	0	0	41.9	1	40.6	2	0.613	1	0.421	0	1	163
110342	14717.1	2	0	4	2	1	1	1	0	0	0	2	1	0	0	28	1	26.3	1	0.756	2	0.673	1	1	165
110345	7489.33	2	0	5	3	4	1	0	0	1	0	0	0	0	0	29.7	1	28.6	1	0.676	1	0.177	0	1	162
110347	26221.5	1	0	5	2	3	2	1	0	0	2	2	1	1	0	34.9	1	33.7	1	0.427	0	0.539	1	2	168
110351	104198	1	0	3	2	1	3	1	0	0	2	1	1	0	0	52.6	2	47.8	2	3.05	2	1.4	2	2	160
110356	60719.1	1	0	2	2	3	3	1	0	1	2	0	0	0	0	34.2	1	32.1	1	0.994	2	0.846	2	1	156
110360	29615.1	2	0	3	3	4	0	0	0	0	0	1	1	0	0	33.2	1	31.8	1	0.55	1	0.548	1	2	149
110367	41823.8	1	0	1	3	4	2	0	0	0	0	0	0	0	0	24.1	0	23	0	0.358	0	0.494	0	2	171
110372	14332.4	1	1	3	0	2	0	1	1	2	0	2	1	1	0	23.7	0	21.2	0	0.689	1	1.48	2	2	169
110374	7734.43	2	0	4	2	3	0	1	0	2	1	2	1	1	0	16.1	0	14.6	0	0.973	2	0.281	0	1	168
110376	33693.2	2	0	1	2	1	2	0	0	2	2	0	0	0	0	18.7	0	17.4	0	0.383	0	0.675	1	1	159
110378	5685.92	2	0	1	2	1	2	1	0	0	0	2	1	1	0	16.6	0	15.2	0	0.501	0	0.642	1	2	161
110379	48051.2	2	0	3	2	3	1	0	0	0	2	0	0	0	0	86.6	2	83.9	2	1.33	2	1.11	2	2	154
110381	29372.4	2	0	5	1	3	0	0	0	2	2	2	1	1	0	19.6	0	17.9	0	0.725	1	0.643	1	1	158
110389	60288.3	1	1	3	2	1	2	1	0	0	1	1	0	0	0	46.6	2	44.8	2	0.645	1	0.918	2	2	150
110390	23508.9	1	1	2	2	1	2	1	1	0	2	2	1	0	0	28	1	27.1	1	0.395	0	0.177	0	1	166
110391	12552.7	2	0	1	0	1	0	0	0	1	1	1	0	0	0	49.5	2	48	2	0.395	0	0.816	2	2	165
110394	101034	1	0	2	2	1	1	0	0	1	2	0	0	0	0	16.9	0	15.3	0	0.717	1	0.575	1	1	159
110406	9319.66	2	0	4	2	3	1	0	0	1	1	2	1	0	0	31.9	1	29	1	1.79	2	0.786	1	1	152
110408	25677.3	2	0	4	2	3	1	0	0	1	2	1	0	1	1	12.7	0	11.4	0	0.73	1	0.177	0	2	153
110409	125936	2	0	3	2	3	0	1	0	2	2	1	0	1	0	24.6	0	22.8	0	0.525	1	1.03	2	1	155
110411	32419.4	2	0	3	2	1	1	0	1	0	1	2	1	1	1	37.5	1	35	1	1.09	2	1.15	2	2	167
110414	26411.5	1	0	4	1	1	1	1	0	2	2	0	0	0	0	20.9	0	19.8	0	0.646	1	0.177	0	2	167
110419	5787.63	2	0	4	2	1	1	0	0	2	2	2	1	0	0	39.7	1	38	1	0.737	1	0.66	1	1	152
110420	66552.1	1	0	4	3	4	3	1	0	1	0	1	1	1	0	61.2	2	48.8	2	10.6	2	1.21	2	2	157
110425	29581.9	2	0	5	2	1	2	0	1	0	0	1	0	1	0	24.2	0	23.3	0	0.249	0	0.377	0	1	163
110427	17743.1	2	0	5	2	2	0	0	0	2	1	2	1	0	1	43	2	40.8	2	0.588	1	1.34	2	2	151
110430	22878.2	2	0	3	1	1	0	0	0	1	0	1	1	0	0	38.3	1	36.1	1	0.812	2	1.15	2	2	163
110431	98618.1	2	1	3	2	1	1	0	0	0	2	0	0	0	1	80.9	2	75.6	2	3.9	2	1.1	2	2	171
110433	50709.8	2	0	3	3	4	2	0	0	0	0	0	0	0	0	28.4	1	26.9	1	0.577	1	0.523	0	1	162
110438	20702.5	2	1	5	2	3	0	0	0	1	0	2	1	1	0	25.7	0	24.4	0	0.492	0	0.495	0	3	156
110442	16445.5	2	0	2	0	1	1	1	1	0	0	1	1	0	0	27.8	1	26.4	1	0.558	1	0.53	1	1	151
110457	255860	1	0	3	2	1	3	1	0	1	2	2	1	1	0	19.7	0	18.5	0	0.321	0	0.596	1	2	166
110460	50264.8	2	0	3	2	1	1	0	0	2	2	1	0	0	0	47.6	2	45.8	2	0.661	1	0.881	2	2	161
110463	21228.9	1	1	5	0	1	1	1	0	2	2	0	0	0	0	41.1	1	39.7	1	0.391	0	0.687	1	1	157
110464	67999.5	2	0	3	2	1	2	0	0	0	2	0	0	0	1	56.5	2	54.8	2	0.591	1	0.811	2	2	165
110467	20691	2	0	4	2	1	0	0	0	1	1	2	1	0	1	33.5	1	31.4	1	1.23	2	0.628	1	2	157
110470	33584.5	2	0	3	3	4	2	0	0	0	0	0	0	0	0	46.4	2	45.1	2	0.53	1	0.445	0	2	152
110473	28992.2	1	0	5	2	1	2	0	1	2	1	0	0	1	0	71.9	2	55.8	2	12.3	2	3.29	2	3	156
110476	9661.58	2	0	5	2	3	0	0	0	2	2	1	1	0	0	21.9	0	19.9	0	0.928	2	0.754	1	2	151
110480	37199.5	1	0	3	3	4	0	0	0	1	0	0	0	0	0	22.7	0	21.7	0	0.566	1	0.177	0	2	159
110488	16610.9	1	1	4	2	1	2	1	1	0	1	2	1	0	1	10.3	0	7.9	0	1.56	2	0.534	1	1	156
110492	10401.7	2	0	4	1	3	0	0	0	2	2	2	1	1	0	38.4	1	36.5	1	0.604	1	1.04	2	2	163
110494	62680.2	1	0	4	1	1	1	1	0	2	2	1	0	0	0	8.89	0	7.95	0	0.211	0	0.45	0	1	160
110496	162552	2	0	3	2	1	2	1	0	0	2	2	1	0	0	56	2	54.5	2	0.418	0	0.753	1	2	158
110503	38183.8	2	0	3	1	1	1	0	0	2	2	2	1	1	0	19.8	0	18.7	0	0.65	1	0.177	0	2	158
110507	65041.9	2	0	3	3	4	2	0	0	1	1	1	0	0	0	22.5	0	20.7	0	0.848	2	0.678	1	1	150
110508	23767.2	2	1	4	1	1	1	1	0	1	1	1	0	0	0	18.5	0	17.3	0	0.451	0	0.515	0	2	165
110509	86268.6	1	1	3	1	2	1	1	0	1	2	1	0	0	1	51.5	2	49.5	2	0.72	1	1.03	2	2	152
110516	18130.6	2	0	1	3	4	1	0	0	1	0	0	0	0	0	75.5	2	73.6	2	0.651	1	0.998	2	1	172
110521	40893.9	2	0	3	3	4	0	0	0	0	0	0	0	0	0	51.9	2	51	2	0.099	0	0.555	1	2	157
110524	23819	1	0	4	2	1	1	1	1	1	1	2	1	1	0	34.2	1	32.9	1	0.522	1	0.498	0	1	155
110526	138319	1	0	3	2	1	1	0	0	2	2	1	0	0	0	19.2	0	17.7	0	0.859	2	0.39	0	1	159
110527	9318.3	2	0	4	0	3	0	0	0	0	0	2	1	0	0	64.5	2	62.5	2	0.806	2	0.916	2	1	150
110532	439539	2	0	3	1	1	1	1	1	0	0	2	1	1	1	38.6	1	37	1	0.593	1	0.686	1	2	172
110538	7112.08	2	1	4	2	1	3	1	1	1	0	2	1	1	1	72.9	2	70.8	2	0.791	2	1	2	1	167
110540	19198.9	2	0	5	2	2	2	0	0	1	0	0	0	0	0	37.4	1	35.8	1	0.459	0	0.809	2	1	162
110541	29828.5	1	0	5	3	4	1	0	0	1	0	2	1	1	1	23.3	0	21	0	1.07	2	0.945	2	2	165
110543	24125.8	2	0	5	2	3	2	0	0	1	2	0	0	0	0	18.6	0	17.7	0	0.461	0	0.177	0	2	164
110544	40963.3	1	1	3	0	1	1	1	0	1	1	1	1	0	0	63.2	2	60.6	2	1.42	2	0.857	2	2	158
110546	36806	1	0	5	2	1	2	0	0	1	0	1	0	1	0	29.8	1	28.8	1	0.305	0	0.38	0	1	169
110551	101383	1	0	2	2	1	1	0	0	1	2	1	0	0	0	29.5	1	28.4	1	0.344	0	0.461	0	2	162
110552	22701.8	2	0	1	0	1	1	0	0	1	2	2	1	0	0	28.8	1	27.7	1	0.599	1	0.177	0	1	161
110553	16842.9	2	0	5	2	1	2	0	0	1	0	0	0	0	0	20.8	0	19.1	0	0.455	0	0.944	2	2	155
110555	6051.54	2	0	4	0	3	0	1	0	1	0	2	1	0	1	24.7	0	22.4	0	1.11	2	0.954	2	1	150
110571	21256	2	0	4	2	1	1	1	1	0	2	0	0	0	1	25.2	0	23.9	0	0.532	1	0.469	0	2	170
110572	21417.5	2	0	2	1	2	0	0	0	1	0	2	1	1	0	30.3	1	28.7	1	0.744	1	0.584	1	1	149
110573	215384	1	1	3	1	2	2	1	0	1	0	0	0	1	0	17.4	0	16.5	0	0.391	0	0.177	0	1	157
110576	89035.2	2	0	3	1	1	2	0	0	0	1	1	1	1	0	29.1	1	27.9	1	0.713	1	0.177	0	1	158
110577	25167.4	2	0	3	3	4	0	0	0	1	0	0	0	0	0	43.2	2	41.7	2	0.368	0	0.805	2	1	166
110579	14537.3	1	0	4	2	1	0	1	0	1	0	2	1	0	0	20.9	0	19.3	0	0.662	1	0.621	1	2	152
110581	17646.2	2	0	3	0	1	0	0	0	1	0	2	1	1	1	30.9	1	29.2	1	0.625	1	0.827	2	1	150
110585	5662.38	2	0	5	3	4	0	0	0	2	0	2	1	0	0	24.7	0	23.3	0	0.909	2	0.177	0	1	167
110590	16011.7	2	0	3	3	4	0	0	0	2	0	0	0	0	0	65.7	2	64.4	2	0.457	0	0.531	1	1	155
110594	22222.7	1	0	1	3	4	3	0	0	1	2	0	0	0	0	31.3	1	30.2	1	0.334	0	0.45	0	2	164
110601	11230.6	2	0	3	3	4	2	0	0	0	0	0	0	0	0	47.1	2	44.7	2	1.2	2	0.961	2	2	156
110602	17442	2	0	5	2	3	2	0	0	1	2	0	0	0	0	50.9	2	49.3	2	0.527	1	0.758	1	2	165
110603	214816	1	0	5	2	1	1	1	0	2	2	0	0	0	0	36.2	1	34.6	1	0.722	1	0.575	1	1	158
110606	90747.6	2	0	3	1	1	2	1	0	0	1	2	1	0	0	14.7	0	13.6	0	0.273	0	0.576	1	2	166
110607	87369.9	2	0	3	2	1	2	0	0	0	2	2	1	1	1	82.9	2	74.8	2	6.54	2	1.23	2	2	159
110610	30091.6	2	0	2	0	1	1	0	0	0	1	2	1	0	0	29.1	1	27.7	1	0.433	0	0.734	1	1	172
110613	9142.54	1	0	5	2	3	0	1	0	0	1	0	0	0	1	42.2	1	40.9	2	0.637	1	0.384	0	2	151
110615	28574.4	2	1	4	2	1	2	1	1	0	1	0	0	0	0	32.8	1	31.3	1	0.487	0	0.702	1	1	161
110621	111689	1	1	3	0	1	2	1	0	1	0	1	0	1	0	84.4	2	82.8	2	0.398	0	0.898	2	2	152
110623	26551.7	1	0	4	3	4	0	1	0	1	0	2	1	0	0	37.2	1	34.5	1	1.71	2	0.71	1	1	171
110626	11537.4	2	0	1	1	1	1	0	1	0	1	2	1	1	0	47.6	2	45.9	2	0.462	0	0.965	2	2	168
110627	25446.9	1	0	2	2	1	0	0	0	2	2	1	1	0	0	21.6	0	20.4	0	0.387	0	0.56	1	2	156
110632	19840.6	1	0	5	3	4	2	0	0	0	0	1	0	1	0	46.5	2	44.7	2	0.749	1	0.812	2	1	164
110645	17095.3	2	0	4	2	1	1	0	0	2	2	2	1	1	0	27.3	1	24.3	0	2.13	2	0.575	1	2	172
110646	18404.2	1	0	4	3	4	1	0	0	0	0	0	0	0	0	54.6	2	46.7	2	5.77	2	1.79	2	1	152
110649	148659	2	0	3	3	4	2	0	0	0	0	0	0	0	0	47.6	2	46.1	2	0.967	2	0.272	0	2	157
110655	57168.6	1	0	3	2	2	1	1	0	1	0	2	1	1	0	19.3	0	17.2	0	0.408	0	1.39	2	2	151
110657	43088.1	1	0	4	0	3	1	0	0	2	0	0	0	0	0	21.1	0	19.9	0	0.601	1	0.301	0	1	168
110658	23769.6	2	1	4	2	1	3	1	0	0	0	1	1	0	0	78.8	2	76.3	2	1.01	2	1.16	2	1	166
110662	36493.8	2	1	3	2	1	3	1	0	0	1	2	1	0	1	20.9	0	19.8	0	0.307	0	0.544	1	2	151
110663	46298.7	1	0	3	0	1	1	1	1	2	0	1	1	1	1	31.3	1	29.1	1	0.745	1	1.03	2	1	149
110665	22485.6	2	0	2	0	1	1	0	0	0	2	2	1	0	0	37.4	1	31.1	1	5.02	2	1.02	2	1	156
110667	19500.7	1	0	5	3	4	2	0	0	0	0	0	0	0	0	43	2	41.3	2	0.986	2	0.473	0	2	152
110671	19161.2	1	0	5	3	4	0	0	0	1	0	1	0	1	0	39.1	1	37.6	1	0.574	1	0.684	1	1	167
110675	100154	2	1	3	1	2	0	1	0	1	2	1	1	0	0	40	1	38.6	1	0.634	1	0.988	2	2	157
110677	12034.9	1	0	4	3	4	0	0	0	1	0	2	1	1	1	14.4	0	13.3	0	0.474	0	0.36	0	1	150
110681	49923.9	1	0	3	2	1	0	0	0	2	1	0	0	0	0	21.5	0	20	0	0.596	1	0.667	1	2	156
110682	8807.06	1	0	4	2	2	0	1	0	2	1	1	0	0	1	20.4	0	19.1	0	0.466	0	0.55	1	1	152
110684	40144.9	2	0	4	2	1	0	0	0	2	2	0	0	0	1	33.5	1	31.7	1	0.796	2	0.703	1	1	172
110685	31521.9	1	0	5	3	4	1	0	0	1	0	0	0	0	0	42.5	2	40.7	2	0.783	2	0.691	1	1	166
110686	22735.8	1	0	4	1	1	1	0	0	2	1	0	0	0	0	27.5	1	25.9	1	0.812	2	0.495	0	1	171
110688	12869.3	2	0	5	2	1	1	0	0	1	2	0	0	0	0	11.6	0	10.7	0	0.438	0	0.177	0	1	162
110690	19214	1	0	4	2	3	2	1	0	2	2	0	0	0	1	32.7	1	31.1	1	0.74	1	0.59	1	1	152
110693	18349	1	0	5	3	4	1	0	0	1	0	1	0	0	0	24.1	0	22.1	0	1.17	2	0.527	0	2	156
110694	10710.7	2	0	4	3	4	0	0	0	1	0	2	1	0	0	23.7	0	22.4	0	0.707	1	0.275	0	1	161
110696	11649.9	1	0	5	3	4	1	1	0	1	0	0	0	0	0	41.3	1	40.2	2	0.511	1	0.307	0	2	169
110697	47515.6	1	0	5	3	4	1	0	0	0	0	0	0	0	1	22.2	0	20.4	0	0.587	1	0.954	2	1	172
110698	22397.7	2	1	4	2	1	2	1	1	0	0	2	1	0	0	56.7	2	53.4	2	1.88	2	1.17	2	1	169
110699	16153.4	2	0	4	2	1	1	1	1	1	1	2	1	1	1	27.2	1	25.9	1	0.271	0	0.7	1	1	171
110702	38728.5	1	0	4	2	1	0	1	1	1	0	2	1	0	0	24.2	0	22.7	0	0.684	1	0.577	1	2	153
110703	10958.6	1	1	4	0	2	0	1	1	2	1	1	0	0	0	34.6	1	33	1	0.681	1	0.639	1	1	168
110704	16087.9	1	1	4	2	3	1	0	0	2	0	0	0	0	0	11.8	0	9.98	0	0.99	2	0.498	0	1	171
110709	51438.1	1	1	3	1	1	3	1	0	0	0	2	1	1	1	91.4	2	88.5	2	1.24	2	1.4	2	1	150
110710	8089.09	1	1	4	2	2	0	1	1	1	1	1	0	1	0	50.2	2	48.4	2	0.621	1	0.928	2	2	171
110711	15355.1	2	0	1	2	1	2	0	0	0	0	2	1	0	0	11.5	0	10.6	0	0.305	0	0.34	0	1	170
110713	27336.1	2	0	5	2	1	2	0	0	0	1	0	0	0	0	63.1	2	62.2	2	0.313	0	0.335	0	1	169
110714	53769.1	2	1	5	0	1	3	1	0	1	0	1	0	0	0	13.6	0	12.6	0	0.42	0	0.344	0	1	159
110717	10005.5	2	1	4	2	1	0	0	0	2	2	0	0	0	0	22.3	0	21.1	0	0.495	0	0.429	0	1	168
110719	19543.2	1	0	2	3	4	3	0	0	2	1	2	1	0	0	34.5	1	31.6	1	1.89	2	0.696	1	1	149
110721	24334.6	2	1	5	0	1	1	1	0	0	0	0	0	0	0	41.5	1	39.6	1	1.03	2	0.615	1	1	160
110723	17706.5	1	1	5	2	2	2	1	0	2	1	0	0	0	0	19.1	0	18	0	0.363	0	0.426	0	2	161
110726	10624.3	1	1	4	1	1	2	1	1	2	2	1	0	0	1	24.6	0	22.9	0	0.699	1	0.733	1	2	170
110727	20628.1	2	0	1	3	4	2	0	0	1	0	2	1	0	0	45.9	2	44	2	0.87	2	0.757	1	2	166
110730	40101.2	2	0	3	2	3	2	0	0	1	2	0	0	0	0	22.1	0	20.6	0	0.489	0	0.742	1	2	171
110736	10022.9	2	0	1	0	2	0	0	0	2	0	2	1	1	0	42.2	1	40.2	2	0.874	2	0.824	2	1	152
110739	12019.4	2	0	3	2	2	0	0	0	2	0	1	0	0	0	20.3	0	18.7	0	0.645	1	0.648	1	2	167
110740	7494.29	1	0	4	3	4	0	0	0	1	0	0	0	0	0	91.3	2	86.7	2	2.63	2	1.71	2	1	150
110745	20389.6	2	0	4	3	4	0	0	0	0	0	2	1	0	0	31.4	1	30.2	1	0.709	1	0.177	0	1	161
110746	6978.03	2	0	5	3	4	2	0	0	0	0	0	0	0	0	25.3	0	24.1	0	0.338	0	0.575	1	2	154
110747	24137.6	1	1	3	2	2	1	1	0	2	0	2	1	1	1	91.2	2	88.1	2	1.39	2	1.45	2	2	159
110749	29259.9	2	1	4	1	2	3	1	0	2	0	0	0	0	1	113	2	77.8	2	29.7	2	4.04	2	1	158
110751	42514.1	2	1	3	0	1	0	1	0	1	0	2	1	1	0	49	2	47	2	0.683	1	1.02	2	1	155
110752	212031	1	0	3	2	1	0	1	0	1	1	2	1	0	0	27.7	1	25.6	1	1.08	2	0.728	1	2	161
110756	26025.3	1	0	5	3	4	2	0	0	1	0	0	0	0	0	29.8	1	28.5	1	0.403	0	0.63	1	1	169
110759	44485	1	0	4	1	3	3	1	0	2	0	2	1	1	0	49.4	2	45.7	2	1.98	2	1.44	2	2	172
110760	35812.6	1	0	1	1	3	2	0	0	2	2	2	1	1	1	31.4	1	29.6	1	0.536	1	0.989	2	2	168
110762	56996.7	1	1	3	1	1	2	1	1	1	1	2	1	0	1	52.1	2	49	2	0.809	2	2.01	2	2	151
110766	57352	2	0	1	1	3	1	0	0	1	0	2	1	0	0	48.3	2	46.9	2	0.517	1	0.603	1	1	155
110769	10002.2	2	0	4	3	4	0	0	0	2	0	0	0	0	0	41.4	1	39.6	1	0.79	2	0.683	1	1	162
110770	40685.9	1	1	5	0	1	1	1	0	1	1	0	0	0	0	68.4	2	66.8	2	0.566	1	0.726	1	1	169
110771	16924.7	2	0	4	2	3	2	0	0	1	2	2	1	0	0	25.5	0	24.3	0	0.556	1	0.382	0	1	153
110773	17604.6	2	0	2	3	4	3	0	0	0	0	0	0	0	0	58.5	2	56.9	2	0.735	1	0.46	0	2	153
110775	73956.4	1	1	2	1	2	0	1	1	0	2	2	1	1	1	45.3	2	43	2	0.599	1	1.42	2	2	157
110778	79716.5	1	1	3	2	1	2	0	1	1	0	2	1	1	0	73.9	2	71.4	2	0.962	2	1.21	2	2	157
110779	63651.6	2	1	3	2	1	2	1	0	0	0	0	0	0	0	68.6	2	67.1	2	0.534	1	0.636	1	2	168
110780	5141.62	2	0	4	2	3	0	1	0	2	2	2	1	0	0	19.5	0	18.2	0	0.529	1	0.513	0	2	156
110781	158913	1	1	3	2	1	2	1	0	0	1	2	1	1	0	21.2	0	20.2	0	0.392	0	0.374	0	2	158
110784	12915.5	2	0	4	2	1	0	0	0	0	1	1	0	0	0	58.5	2	57	2	0.678	1	0.564	1	1	152
110785	63429.7	1	0	5	2	3	1	0	0	1	0	2	1	1	0	10.9	0	9.85	0	0.188	0	0.536	1	1	154
110789	14874.8	2	0	1	0	1	0	0	1	1	2	2	1	0	0	26.2	0	25.2	1	0.483	0	0.283	0	2	170
110790	120195	1	0	3	3	4	2	0	0	1	0	1	0	0	0	59.1	2	56.9	2	0.634	1	1.27	2	2	149
110792	9900.75	2	0	5	2	1	2	0	0	1	1	0	0	0	0	41.4	1	39.5	1	0.84	2	0.752	1	2	169
110795	5807.4	2	0	4	2	2	1	1	0	2	0	2	1	0	1	36.3	1	34.7	1	0.567	1	0.738	1	1	167
110796	30241.3	2	0	1	2	1	1	0	0	0	0	2	1	1	1	53.3	2	51.6	2	0.627	1	0.782	1	1	155
110798	37395.8	1	0	5	2	3	2	0	0	0	0	0	0	0	0	22.3	0	20.9	0	0.609	1	0.484	0	2	172
110805	12057.5	2	1	1	0	1	0	1	0	0	0	1	0	1	0	92.9	2	48.9	2	39.9	2	3.42	2	1	155
110811	32255.3	2	0	2	2	1	0	0	0	0	0	1	0	0	0	44.9	2	43.3	2	0.656	1	0.701	1	1	154
110813	7741.76	1	1	4	2	1	1	1	0	0	0	2	1	1	0	19.7	0	17.7	0	1.05	2	0.482	0	2	151
110815	22578.7	2	0	1	3	4	0	0	0	1	0	2	1	1	1	23.8	0	22.4	0	0.399	0	0.707	1	2	160
110816	16832.9	2	0	4	1	3	0	0	0	2	0	2	1	0	0	11.5	0	10.2	0	0.802	2	0.177	0	2	171
110819	49290.1	2	0	1	1	2	0	0	0	0	2	1	0	0	0	35.7	1	30.3	1	4.25	2	0.707	1	1	159
110820	13383.2	1	1	1	1	2	0	1	1	0	0	2	1	1	1	68.9	2	66.8	2	0.978	2	0.847	2	2	155
110821	68825.6	2	1	3	2	2	0	1	1	1	1	2	1	1	1	185	2	85.7	2	88.5	2	8.55	2	2	162
110822	16484.2	1	1	3	1	3	0	1	1	0	0	1	0	0	0	29.4	1	27.5	1	0.745	1	0.843	2	1	165
110830	16649.7	1	0	4	2	3	1	0	0	2	2	1	0	0	0	11.5	0	10.1	0	0.799	2	0.276	0	1	158
110835	13028.1	2	0	4	0	1	0	0	0	1	2	2	1	0	0	60.9	2	59.1	2	0.584	1	0.974	2	1	170
110836	27234.7	1	0	4	2	2	2	1	1	0	0	2	1	1	1	28	1	26.1	1	0.964	2	0.627	1	2	154
110841	103943	1	0	3	2	1	2	0	0	0	0	2	1	1	1	19.9	0	18.5	0	0.391	0	0.776	1	1	171
110847	8218.34	2	0	1	3	4	0	0	0	1	0	0	0	0	0	32.4	1	31	1	0.399	0	0.674	1	2	164
110848	15544.7	1	0	1	3	4	1	1	0	0	0	1	1	1	0	39.2	1	37.5	1	0.506	0	0.874	2	2	151
110851	68616.8	2	0	3	1	1	1	0	0	2	1	0	0	0	0	16.2	0	15	0	0.674	1	0.251	0	2	160
110852	6880.35	1	1	4	0	1	3	1	1	2	2	2	1	0	0	23.1	0	21.4	0	0.649	1	0.759	1	1	150
110853	26229.9	1	0	2	0	1	3	1	0	0	2	1	0	1	0	30.5	1	28.8	1	0.506	0	0.906	2	2	156
110857	18975.2	1	0	5	2	1	2	1	0	1	1	1	0	0	0	27.3	1	26.2	1	0.244	0	0.559	1	2	171
110862	44738.4	1	0	5	0	3	0	0	0	2	1	0	0	0	0	20.4	0	18.9	0	0.737	1	0.528	0	2	167
110864	48512.5	1	0	3	3	4	1	0	0	1	0	0	0	0	0	71.1	2	69.4	2	0.619	1	0.75	1	1	157
110865	64481.6	1	0	3	2	1	0	0	0	2	2	1	0	0	0	18	0	16.1	0	1.08	2	0.58	1	1	158
110867	26186.1	1	1	3	1	2	1	0	0	2	0	0	0	0	1	21.9	0	20.6	0	0.42	0	0.538	1	2	158
110871	22312.8	1	0	5	3	4	3	0	0	1	0	0	0	0	0	39.9	1	38.8	1	0.4	0	0.417	0	2	153
110875	214087	1	1	3	1	1	2	1	0	0	2	1	0	1	0	57.1	2	53.7	2	2.17	2	0.962	2	1	165
110881	22612.3	2	0	3	0	3	3	0	0	2	0	1	1	0	0	13.4	0	12.2	0	0.477	0	0.482	0	2	156
110882	8309.99	1	1	4	1	1	0	1	1	2	0	1	0	0	1	14.2	0	12.8	0	0.568	1	0.572	1	1	150
110887	55963.9	2	0	3	2	1	0	0	0	0	1	0	0	0	0	35.6	1	33.8	1	0.943	2	0.496	0	2	158
110888	11922.4	2	1	4	1	1	0	1	1	2	1	2	1	0	0	61.9	2	59.6	2	0.852	2	1.15	2	1	152
110890	7359.13	2	0	4	0	1	1	0	0	2	1	1	0	0	0	21.4	0	20	0	0.42	0	0.685	1	2	151
110891	133893	2	1	3	2	1	2	1	0	0	1	2	1	0	0	43.4	2	41.9	2	0.535	1	0.703	1	2	161
110895	6314.17	2	0	5	3	4	3	0	0	1	0	0	0	0	0	9.65	0	8.77	0	0.418	0	0.177	0	1	149
110898	20007.6	1	0	5	2	1	2	0	0	1	0	2	1	0	0	27.5	1	26.2	1	0.325	0	0.729	1	2	169
110899	71679.2	2	0	3	2	3	3	0	0	0	2	2	1	0	0	24.9	0	23.5	0	0.543	1	0.557	1	3	156
110904	44982.4	1	0	1	0	1	1	0	0	0	2	2	1	0	0	51.7	2	50.3	2	0.571	1	0.57	1	1	155
110905	31389.4	2	0	3	0	2	1	0	0	2	1	0	0	0	0	65.9	2	58.1	2	6.07	2	1.42	2	2	156
110909	23541.3	2	1	4	1	1	3	1	0	0	1	2	1	0	0	35.6	1	33.9	1	0.822	2	0.626	1	2	153
110910	113626	1	0	3	2	1	2	1	0	0	0	1	0	0	0	47.9	2	44.2	2	2.58	2	0.842	2	2	152
110916	22894.6	2	0	1	0	1	0	0	0	2	0	0	0	0	0	46.4	2	44.8	2	0.603	1	0.729	1	2	161
110918	8213.87	1	1	4	0	1	0	1	0	2	2	1	0	0	0	15.6	0	14.6	0	0.387	0	0.374	0	2	154
110921	34743.8	2	0	3	2	1	2	1	0	1	0	1	0	0	0	29.9	1	28.3	1	0.664	1	0.67	1	2	167
110922	9597.42	2	0	1	3	4	0	0	0	1	0	0	0	0	0	30.5	1	29.2	1	0.544	1	0.491	0	2	164
110923	46598.5	2	0	2	3	4	1	0	0	1	0	0	0	0	1	19.4	0	18.1	0	0.517	1	0.478	0	2	162
110929	54598.3	1	1	3	2	1	2	0	0	0	2	2	1	1	0	26.3	1	24.5	0	0.608	1	0.929	2	1	159
110934	33884	1	0	5	2	1	2	1	0	1	2	2	1	1	0	12.3	0	11.6	0	0.152	0	0.311	0	1	164
110942	12553.6	2	1	4	2	1	1	1	0	2	1	1	0	0	1	20	0	18.2	0	1.03	2	0.496	0	1	161
110943	63262.4	1	0	5	3	4	0	0	0	1	0	1	1	0	0	66	2	64.1	2	0.784	2	0.784	1	1	151
110944	22118.4	1	1	3	1	1	1	1	0	0	1	2	1	1	0	90.1	2	88.3	2	0.615	1	0.948	2	1	157
110949	19559.5	2	0	5	2	3	0	0	0	0	2	1	0	0	0	18.8	0	17.9	0	0.42	0	0.177	0	1	169
110950	25442	1	0	3	1	3	0	0	0	1	0	2	1	1	0	38.7	1	36.8	1	1.08	2	0.534	1	2	168
110952	10080.2	1	1	3	2	1	2	1	0	0	0	1	1	1	1	22.5	0	20.2	0	0.907	2	1.1	2	2	164
110954	33984.6	2	0	4	2	3	1	0	0	1	0	0	0	0	0	31.3	1	29.1	1	1.1	2	0.775	1	1	164
110959	16132.8	1	1	4	2	1	3	1	0	0	0	2	1	1	0	21.6	0	20	0	0.871	2	0.373	0	2	153
110963	37498.2	2	0	1	3	4	0	0	0	1	0	2	1	1	0	58	2	56.1	2	0.822	2	0.751	1	2	162
110966	42327.7	2	0	3	2	1	2	0	0	1	2	1	0	0	1	18.8	0	17.4	0	0.557	1	0.513	0	2	171
110972	13765.2	2	0	1	3	4	1	0	0	0	0	1	0	0	0	53.5	2	51.4	2	0.649	1	1.12	2	1	155
110973	83100.1	2	1	3	1	1	3	1	0	0	1	1	0	0	0	103	2	100	2	1.31	2	1.45	2	2	164
110976	18170.6	2	0	4	1	1	1	0	0	2	0	2	1	0	1	16.2	0	14.8	0	0.648	1	0.46	0	1	170
110981	15094.3	2	0	3	2	1	0	0	0	2	1	2	1	0	0	32.4	1	30.9	1	0.737	1	0.514	0	1	167
110984	136764	2	0	3	2	1	2	1	1	0	2	2	1	0	0	56.5	2	54.4	2	0.751	2	1.04	2	1	158
110985	423922	1	0	3	2	3	1	0	0	0	2	2	1	1	0	23.7	0	22.5	0	0.585	1	0.38	0	2	157
110987	20139.9	1	0	4	2	1	2	0	1	0	1	0	0	0	1	26.6	1	24.7	0	0.675	1	0.946	2	1	152
110990	81197.7	1	1	3	2	1	3	1	0	1	1	2	1	1	0	40.5	1	31	1	0.317	0	0.814	2	1	155
110993	105863	1	1	3	2	2	1	1	1	2	1	1	0	0	0	32.2	1	30	1	1.39	2	0.574	1	1	168
110995	60592	2	0	3	2	1	1	0	0	0	2	0	0	0	0	57.1	2	55.1	2	0.549	1	1.21	2	1	155
110997	74037.5	1	0	3	2	1	2	1	0	2	2	2	1	1	0	28.3	1	27	1	0.444	0	0.541	1	2	156
110999	49886.5	2	0	5	2	1	1	0	0	2	1	0	0	0	0	42.4	2	40.7	2	0.799	2	0.585	1	2	157
111003	123342	2	0	3	2	3	1	0	0	0	1	0	0	0	0	42.1	1	40.8	2	0.545	1	0.471	0	2	162
111007	586633	1	0	3	1	3	3	0	0	2	1	0	0	0	0	27.3	1	26.3	1	0.507	1	0.177	0	2	162
111011	20942.6	2	0	1	0	1	1	0	1	0	2	1	1	0	0	44.4	2	42.9	2	0.58	1	0.638	1	2	154
111012	37137	2	1	5	1	1	3	1	1	2	0	1	0	1	1	29.2	1	27.7	1	0.446	0	0.662	1	1	164
111015	13682.7	2	0	1	3	4	0	0	0	0	0	0	0	0	0	13.7	0	12.9	0	0.23	0	0.287	0	2	161
111021	11487.5	1	1	1	0	1	2	1	1	0	1	1	0	1	0	84.7	2	73.4	2	7.55	2	3.05	2	1	162
111023	103441	2	1	3	1	1	3	1	0	1	1	2	1	1	0	60.2	2	58	2	1.04	2	0.925	2	2	159
111027	97481.9	1	0	4	1	3	3	1	0	2	2	0	0	0	0	31.9	1	30.7	1	0.425	0	0.466	0	2	149
111037	555859	1	0	3	2	1	2	0	0	0	1	0	0	0	0	49	2	47.4	2	0.752	2	0.541	1	2	153
111039	16864.1	2	0	5	2	1	1	0	0	1	1	0	0	0	0	20.4	0	19.4	0	0.288	0	0.394	0	2	154
111040	4086.53	2	0	4	1	3	1	1	1	2	2	1	0	1	0	17.9	0	16.6	0	0.508	1	0.489	0	1	167
111042	65535.9	1	0	3	2	1	1	1	0	2	2	2	1	1	0	29.4	1	27.5	1	1.23	2	0.415	0	2	162
111046	54324.2	2	0	4	1	1	0	0	0	2	1	2	1	1	0	22	0	20.5	0	0.457	0	0.797	2	1	172
111048	7494.29	1	0	4	3	4	0	0	0	1	0	0	0	0	0	63.1	2	61.5	2	0.461	0	0.817	2	1	150
111050	28312.6	1	0	5	2	1	2	1	0	2	1	1	0	1	0	38.3	1	36.7	1	0.518	1	0.824	2	1	169
111053	54659.5	2	1	5	1	2	0	1	0	2	0	0	0	0	1	10.2	0	9.28	0	0.392	0	0.275	0	1	158
111054	9685.24	1	1	2	2	1	2	1	0	1	1	1	0	0	1	23.5	0	21.9	0	0.45	0	0.87	2	2	156
111055	40265.5	1	0	1	3	4	3	0	0	0	0	2	1	0	1	36.9	1	33.9	1	1.25	2	1.5	2	2	161
111057	19788	1	0	5	3	4	2	0	0	0	0	2	1	0	0	37.6	1	36.6	1	0.409	0	0.316	0	1	161
111058	17511.3	2	0	1	0	1	3	0	0	1	0	2	1	1	1	40.3	1	38.5	1	0.521	1	0.961	2	2	164
111060	5802.17	2	0	4	2	3	0	0	0	2	2	2	1	0	0	31	1	29.4	1	0.566	1	0.739	1	1	171
111062	47627.2	1	0	5	2	1	2	0	1	0	1	0	0	0	0	79	2	66.5	2	10.5	2	1.71	2	2	151
111065	18595.7	2	0	1	2	1	0	0	0	1	2	2	1	1	0	20.6	0	19.4	0	0.223	0	0.684	1	1	158
111066	11076.7	2	0	3	3	4	1	0	0	0	0	0	0	0	0	44.1	2	42.4	2	0.823	2	0.595	1	2	153
111067	48217	2	1	3	2	2	1	0	0	1	0	1	1	0	0	70.1	2	68.1	2	0.858	2	0.886	2	1	155
111069	28066.1	1	0	4	1	1	0	0	0	2	1	0	0	0	1	31.8	1	30.3	1	0.552	1	0.634	1	1	152
111071	44982.8	1	0	1	2	3	3	0	0	1	2	2	1	0	1	17	0	15.9	0	0.39	0	0.439	0	2	164
111078	18779.6	2	1	3	2	1	1	0	0	0	1	0	0	0	0	93.7	2	91.3	2	1.39	2	0.77	1	2	154
111079	26558.3	2	0	5	2	1	3	0	0	1	0	0	0	0	0	21.5	0	20.3	0	0.521	1	0.391	0	1	169
111082	8918.48	2	0	4	3	4	0	0	0	1	0	0	0	0	0	38.2	1	35.5	1	1.56	2	0.898	2	2	163
111085	23612.7	2	0	4	2	3	3	0	0	1	2	1	0	0	0	14.3	0	13.1	0	0.397	0	0.525	0	1	156
111089	16521.9	2	0	4	2	3	1	0	0	1	1	0	0	0	0	39	1	37.3	1	0.602	1	0.766	1	1	152
111090	7477.13	2	0	1	3	4	1	0	0	1	0	0	0	0	0	82.1	2	80.6	2	0.358	0	0.853	2	2	164
111091	15609.9	2	0	4	3	4	1	0	0	1	0	2	1	1	0	30.1	1	28.9	1	0.515	1	0.442	0	1	163
111092	205795	2	1	3	2	2	2	1	1	0	2	2	1	1	1	15.8	0	13.9	0	0.568	1	1.05	2	1	165
111096	9745.71	2	0	4	1	3	0	1	0	2	2	0	0	0	1	10.1	0	9.08	0	0.404	0	0.359	0	1	150
111103	20652.3	1	0	5	3	4	0	0	0	1	0	1	0	1	1	9.06	0	8.17	0	0.432	0	0.177	0	1	162
111109	47050.9	1	0	1	1	2	1	0	0	1	2	2	1	1	0	38.6	1	37	1	0.493	0	0.851	2	2	161
111110	19365.6	2	0	3	2	1	1	1	0	0	1	2	1	0	0	22.5	0	20.9	0	0.595	1	0.702	1	2	158
111112	16183.8	1	0	5	2	1	2	1	0	1	1	0	0	0	0	19.4	0	18.6	0	0.377	0	0.177	0	2	152
111122	22936.9	1	0	2	2	1	2	0	0	0	2	2	1	0	0	21.7	0	20.1	0	0.34	0	0.998	2	2	156
111124	61595.6	2	0	3	2	1	2	0	0	1	2	0	0	0	0	18.3	0	17	0	0.557	1	0.471	0	1	158
111126	20363.9	2	0	4	2	1	2	1	0	2	2	1	0	0	0	28.7	1	27.2	1	0.49	0	0.685	1	2	149
111127	35841	2	0	3	3	4	1	0	0	1	0	1	0	0	0	52	2	50.3	2	0.568	1	0.853	2	2	149
111131	13513.7	2	0	4	3	4	0	0	0	2	0	2	1	0	0	17.6	0	16.7	0	0.452	0	0.177	0	1	163
111133	16773.2	2	0	4	2	2	0	1	0	1	1	2	1	0	0	50.8	2	48.8	2	0.543	1	1.13	2	1	156
111136	23600.2	1	1	3	2	1	3	0	0	1	0	0	0	0	0	58	2	56	2	0.64	1	1.05	2	2	164
111139	27935.5	1	0	5	0	1	1	0	0	2	1	0	0	0	0	22.5	0	21.4	0	0.283	0	0.53	1	1	162
111143	15161.4	1	1	3	0	1	0	0	0	1	1	1	0	0	0	59.3	2	58.2	2	0.659	1	0.177	0	1	165
111149	17787.2	2	0	4	2	3	1	1	0	1	2	1	1	0	0	28.3	1	25.8	1	1.52	2	0.706	1	1	172
111151	38465.7	1	0	3	3	4	0	0	0	1	0	0	0	0	1	70.7	2	33.7	1	32.7	2	3.23	2	1	149
111152	28583.6	2	0	4	2	3	2	1	0	1	2	2	1	0	1	196	2	62.1	2	130	2	3.47	2	1	163
111154	12227.5	2	0	4	1	3	0	1	0	2	1	2	1	0	1	17.8	0	16.6	0	0.789	2	0.177	0	2	163
111161	5402.29	2	0	5	3	4	0	0	0	1	0	0	0	0	0	28.3	1	25.8	1	1.34	2	0.893	2	2	167
111162	12444.7	2	0	4	1	1	3	1	0	2	2	0	0	0	0	14.4	0	12.7	0	1.16	2	0.281	0	1	171
111163	136558	1	0	3	2	3	2	0	0	0	0	2	1	1	0	27.9	1	26.2	1	0.787	2	0.638	1	2	152
111164	35337.4	1	1	1	2	1	2	0	0	0	1	1	1	1	0	27.1	1	26.4	1	0.232	0	0.177	0	1	154
111167	25074.2	1	0	5	3	4	3	0	0	1	0	0	0	0	1	69.5	2	68	2	0.756	2	0.492	0	1	169
111168	61390.1	2	0	3	2	1	2	1	0	0	0	0	0	0	0	27	1	24.5	0	1.56	2	0.64	1	2	152
111171	85382.1	2	0	3	2	1	3	1	0	2	2	1	0	0	0	13.4	0	11.6	0	1.21	2	0.319	0	2	149
111172	44008.1	1	0	3	3	4	0	0	0	1	0	0	0	0	0	39.7	1	38.4	1	0.458	0	0.503	0	1	157
111175	40636	2	0	2	1	1	1	0	1	0	0	1	1	1	0	65.8	2	64.3	2	0.575	1	0.627	1	1	153
111177	14403.7	2	1	2	2	3	1	1	0	0	1	1	0	0	0	80.5	2	78.2	2	1.13	2	0.881	2	2	155
111184	14875.1	1	0	4	3	4	0	0	0	2	0	0	0	0	0	14.4	0	12.7	0	0.755	2	0.699	1	1	150
111185	23987.4	1	1	2	2	1	1	1	0	0	2	1	1	0	0	32.5	1	31.2	1	0.421	0	0.562	1	1	169
111188	95620.6	1	1	3	2	1	1	1	0	1	1	2	1	1	0	65.7	2	62.9	2	2.37	2	0.177	0	1	165
111189	35899.1	2	0	2	0	1	0	0	0	1	2	1	1	0	0	26.7	1	25.5	1	0.568	1	0.333	0	1	169
111191	26196.9	2	0	2	2	1	2	0	0	0	2	1	1	0	0	37.4	1	35.9	1	0.58	1	0.598	1	1	161
111194	12275.2	2	1	1	1	1	2	0	0	0	1	1	1	1	0	37.3	1	35.9	1	0.554	1	0.532	1	2	164
111196	70726.3	1	1	3	1	1	1	1	0	0	0	0	0	0	0	93.8	2	90.8	2	1.37	2	1.38	2	1	172
111197	7731.02	2	0	4	1	3	0	1	0	2	2	0	0	0	0	9.14	0	8.25	0	0.351	0	0.256	0	1	171
111198	25995.9	2	0	4	2	2	3	0	0	2	1	2	1	0	0	20.7	0	19.5	0	0.732	1	0.177	0	2	169
111199	28416.9	2	0	3	1	2	0	0	0	1	1	0	0	0	0	29.8	1	28.3	1	0.539	1	0.727	1	2	165
111201	11998.4	1	0	4	1	1	3	1	0	2	2	1	0	0	0	25.2	0	23.7	0	0.41	0	0.849	2	1	150
111219	14645	2	0	1	2	1	2	0	0	1	1	0	0	0	0	38.9	1	37.5	1	0.542	1	0.564	1	2	168
111220	65064.3	1	0	3	1	1	0	0	0	2	2	2	1	1	0	21.8	0	20	0	0.425	0	1.03	2	2	150
111221	35703.7	1	1	3	2	1	2	0	0	0	1	1	1	1	0	55.9	2	53.4	2	0.617	1	1.56	2	2	170
111222	26529.4	2	0	2	0	1	3	0	0	0	1	1	0	0	0	33.7	1	31.8	1	0.569	1	1.07	2	2	161
111229	118953	1	1	3	0	1	3	1	0	2	2	1	1	1	1	19	0	17.6	0	0.482	0	0.593	1	2	166
111236	19390.3	1	0	4	1	1	3	1	0	2	1	2	1	1	0	44.7	2	42.5	2	1.13	2	0.765	1	2	163
111240	9627.08	1	1	2	2	1	2	1	0	0	2	1	1	1	0	45.9	2	44.6	2	0.316	0	0.658	1	2	168
111242	37000.1	1	0	4	0	3	3	0	0	2	1	0	0	0	0	25.5	0	23.7	0	0.895	2	0.607	1	2	172
111244	109762	2	0	3	2	3	2	0	0	1	2	2	1	0	0	44.2	2	43	2	0.432	0	0.488	0	2	164
111245	42165.7	2	1	3	0	2	1	1	0	0	1	1	1	0	0	33.7	1	32.3	1	0.662	1	0.462	0	1	161
111249	26023.5	1	0	4	3	4	0	0	0	1	1	0	0	0	1	29.9	1	27.7	1	1.03	2	0.902	2	2	160
111250	82232.4	2	0	3	1	2	1	1	0	2	2	1	1	0	0	37.9	1	36.3	1	0.499	0	0.828	2	2	159
111253	9952.4	1	1	4	2	2	2	1	1	1	0	1	0	0	0	40.7	1	38.9	1	0.889	2	0.582	1	1	158
111254	151397	1	0	3	1	1	2	0	0	2	2	1	1	0	0	25.4	0	23.9	0	0.664	1	0.52	0	2	150
111255	87613.3	1	1	3	1	1	1	1	0	1	0	0	0	0	0	23.2	0	21.7	0	0.487	0	0.692	1	2	166
111256	17360	2	1	4	1	2	2	1	1	0	1	1	0	0	0	55.8	2	53.8	2	0.75	2	0.956	2	1	153
111257	15616.9	1	1	4	2	1	1	1	0	1	1	2	1	0	0	25.2	0	23.6	0	0.59	1	0.693	1	1	171
111265	12234.6	2	0	1	3	4	3	1	0	0	0	0	0	0	0	26.8	1	25.4	1	0.487	0	0.659	1	1	170
111266	82997.7	1	1	3	0	1	2	0	0	1	0	2	1	1	0	98.5	2	95	2	2.09	2	1.12	2	2	166
111267	28212.5	1	0	5	3	4	1	0	0	0	0	0	0	0	0	59.8	2	58.5	2	0.403	0	0.635	1	1	161
111269	13174	1	0	4	3	4	0	0	0	1	0	2	1	0	0	38.4	1	36.8	1	0.635	1	0.687	1	2	163
111270	26447.9	1	0	4	0	3	0	1	0	2	1	0	0	0	1	29.8	1	28.7	1	0.314	0	0.519	0	1	168
111271	26871.1	2	0	5	2	1	2	1	0	1	2	2	1	0	0	29.3	1	27.9	1	0.455	0	0.59	1	2	153
111274	14844	1	1	4	2	2	3	1	1	0	1	2	1	1	1	16.5	0	15.7	0	0.35	0	0.177	0	1	164
111279	151541	1	0	3	2	1	2	1	0	0	1	2	1	1	0	17.3	0	16.1	0	0.585	1	0.312	0	2	170
111283	29948.4	2	0	3	2	1	2	0	0	0	1	0	0	0	0	24	0	22.6	0	0.626	1	0.527	0	2	168
111285	7788.52	2	0	4	3	4	0	1	0	1	0	1	1	0	0	17.8	0	16.4	0	0.543	1	0.525	0	1	152
111286	59964.6	1	0	1	2	1	2	0	0	1	1	1	0	1	0	33.1	1	30.7	1	1.2	2	0.95	2	2	165
111287	68915.5	1	0	1	2	1	1	1	1	1	2	2	1	1	0	10.2	0	9.57	0	0.211	0	0.177	0	1	169
111295	17543.3	2	0	2	3	4	3	0	0	0	0	2	1	1	1	25.8	0	24.4	0	0.447	0	0.716	1	2	164
111296	15857.1	2	0	4	2	3	1	1	0	1	2	2	1	0	0	7.25	0	5.75	0	0.546	1	0.674	1	2	149
111298	62301.9	2	1	3	0	1	0	1	0	0	0	1	1	0	0	35.4	1	33.8	1	0.592	1	0.721	1	1	157
111300	15322.8	2	1	4	2	2	0	1	1	1	1	2	1	0	0	35.6	1	34.3	1	0.492	0	0.539	1	1	163
111301	46763.9	2	0	3	1	1	1	1	0	2	0	2	1	0	0	34.9	1	31.2	1	2.93	2	0.516	0	1	167
111304	35568.1	1	1	3	2	1	2	1	0	0	1	1	1	0	0	83	2	79	2	2.18	2	1.53	2	2	150
111307	33656.6	1	0	4	2	1	2	1	0	1	0	2	1	0	0	23.6	0	22.1	0	0.834	2	0.402	0	1	151
111309	316161	1	0	3	2	1	2	1	0	2	2	1	1	0	0	21.4	0	20.2	0	0.487	0	0.4	0	1	166
111312	64439.2	2	1	3	1	1	0	0	1	1	0	2	1	1	1	24.5	0	22.8	0	0.71	1	0.698	1	1	158
111314	35934.6	1	0	4	3	4	3	0	0	0	0	0	0	0	0	38.1	1	36	1	0.998	2	0.862	2	1	152
111315	35587.5	2	1	2	1	2	3	1	1	2	2	1	0	1	0	25.8	0	24.2	0	0.668	1	0.624	1	1	152
111316	129033	1	0	3	2	2	2	1	0	1	1	2	1	1	1	41.9	1	39.7	1	0.95	2	0.973	2	2	152
111320	28111.9	2	0	3	0	1	0	1	1	2	2	2	1	1	0	29.4	1	26.9	1	1.08	2	1.16	2	1	157
111321	12815.4	2	0	1	0	1	3	0	0	1	1	2	1	0	0	33.6	1	31.9	1	0.599	1	0.835	2	2	152
111322	14197	2	1	5	2	2	1	1	0	1	0	1	0	1	0	116	2	99.7	2	12.8	2	2.74	2	2	165
111324	57912.6	1	1	3	1	1	1	0	0	1	1	0	0	0	0	35	1	33.4	1	0.592	1	0.69	1	1	155
111325	21794.7	1	0	2	0	1	3	0	0	1	2	1	0	0	0	13.8	0	12.6	0	0.312	0	0.594	1	2	170
111326	14647.5	2	0	5	2	1	0	1	0	2	2	1	0	1	0	8.79	0	7.65	0	0.341	0	0.516	0	2	150
111328	299973	1	1	3	2	1	2	0	0	0	0	1	1	0	0	59.5	2	57.2	2	0.893	2	1.15	2	1	166
111329	23143.3	1	0	5	2	2	2	1	1	2	0	2	1	1	1	27.4	1	25.6	1	0.434	0	1.13	2	2	161
111330	9919.03	2	0	3	3	4	0	0	0	2	0	0	0	0	0	19	0	17.9	0	0.56	1	0.307	0	2	163
111336	75052	1	1	3	2	1	2	1	1	0	1	1	0	0	0	77	2	72.8	2	3.04	2	0.85	2	2	159
111338	18219.8	1	1	2	0	1	1	1	0	1	0	1	1	0	0	28.1	1	26.7	1	0.588	1	0.511	0	3	156
111343	20420	2	1	4	2	2	1	1	1	0	0	2	1	1	0	18.5	0	17.5	0	0.513	1	0.177	0	1	166
111346	10997.5	1	0	4	3	4	0	0	0	1	0	0	0	0	0	38.9	1	37.6	1	0.592	1	0.46	0	2	152
111348	69968	1	0	2	1	1	0	0	0	1	1	1	1	0	0	67.5	2	65.3	2	0.691	1	1.2	2	1	162
111349	19400.3	2	0	2	3	4	2	0	0	0	0	0	0	0	0	58.3	2	52.4	2	0.772	2	1.16	2	3	156
111351	64826.3	1	0	5	2	3	2	0	0	1	1	0	0	0	0	25.2	0	23.8	0	0.439	0	0.629	1	1	166
111360	48310	1	0	4	2	2	1	0	0	1	0	2	1	0	0	49	2	46.5	2	1.14	2	1.06	2	1	166
111361	41858.8	1	0	4	2	1	0	1	0	1	2	1	0	0	0	22.9	0	21.1	0	1.2	2	0.274	0	2	171
111364	21195.8	1	1	4	2	2	2	1	0	2	1	2	1	1	1	51.9	2	49.6	2	1.09	2	0.975	2	1	172
111365	14459.3	2	0	1	2	1	2	0	0	1	2	1	1	0	0	42.5	2	41	2	0.653	1	0.548	1	2	168
111366	114587	1	0	2	1	3	0	0	0	2	2	0	0	0	0	52.9	2	51.7	2	0.392	0	0.516	0	1	169
111369	26756	2	0	5	3	4	1	0	0	0	0	0	0	0	0	38.6	1	37.4	1	0.559	1	0.32	0	2	162
111370	6269.53	2	0	5	2	1	1	0	0	2	2	2	1	0	0	14.8	0	13.3	0	0.329	0	0.843	2	2	156
111372	21214.2	1	0	1	3	4	0	0	0	2	2	0	0	0	0	58.7	2	56.6	2	0.962	2	0.837	2	2	159
111378	42571	2	1	1	2	2	3	1	1	2	2	2	1	1	1	31.5	1	29.5	1	0.94	2	0.769	1	2	162
111380	29399	1	1	3	2	2	0	1	1	1	0	2	1	1	1	461	2	85.7	2	368	2	5.44	2	2	158
111382	28195.2	1	1	1	2	3	1	1	0	0	0	2	1	1	0	23.8	0	22.6	0	0.435	0	0.488	0	1	154
111385	19611.2	2	1	4	1	1	1	1	0	1	0	1	1	0	0	70.6	2	68.8	2	0.843	2	0.702	1	2	161
111391	24653.3	2	0	5	2	3	0	0	0	2	2	0	0	0	0	32.6	1	31.3	1	0.549	1	0.452	0	2	161
111396	13205.1	2	0	4	2	1	1	1	0	1	1	2	1	0	0	44.9	2	42.1	2	1.59	2	0.97	2	2	170
111400	22992.3	2	0	4	2	1	2	1	0	1	2	2	1	0	0	111	2	56.5	2	51.1	2	2.85	2	1	168
111402	12869.7	2	0	5	1	1	0	0	0	1	0	0	0	0	0	41.9	1	40.4	2	0.442	0	0.77	1	1	168
111408	12338.8	1	0	5	2	1	2	0	0	2	2	1	1	0	0	32	1	30.6	1	0.455	0	0.705	1	1	171
111416	25241.1	2	0	5	2	3	1	1	0	1	0	2	1	0	1	37.3	1	35.8	1	0.565	1	0.61	1	1	153
111417	11886.2	2	1	4	0	2	1	1	1	0	0	1	0	0	0	39	1	35.8	1	1.6	2	0.997	2	2	151
111418	28240	2	0	2	3	4	0	0	0	1	0	0	0	0	0	31	1	29.8	1	0.428	0	0.48	0	2	157
111420	37517.1	1	0	4	1	3	0	1	1	2	2	2	1	1	0	80.7	2	40.8	2	37.9	2	1.64	2	1	163
111426	32096	1	0	4	1	1	1	0	0	2	1	0	0	0	0	26.8	1	25.5	1	0.716	1	0.343	0	2	169
111430	42861	2	0	3	2	3	2	0	0	1	1	0	0	0	0	34.3	1	32.7	1	0.58	1	0.758	1	2	167
111431	29585	2	0	3	1	1	3	1	0	2	1	2	1	1	1	34.8	1	33.3	1	0.384	0	0.816	2	2	158
111436	52537	2	0	4	1	1	1	1	0	0	1	0	0	0	0	33.2	1	31.6	1	0.559	1	0.724	1	1	166
111440	31367.7	2	0	3	2	1	2	0	0	1	2	2	1	0	1	13.9	0	12.9	0	0.175	0	0.516	0	2	159
111442	8788.12	1	1	4	2	1	0	1	1	1	0	2	1	0	1	31.1	1	28.7	1	1.33	2	0.772	1	1	150
111443	33012.6	1	1	1	2	3	2	1	1	0	1	1	1	1	0	44.2	2	41.3	2	1.51	2	0.979	2	1	154
111453	89110.7	1	0	1	1	3	1	0	0	2	0	1	0	0	0	51.2	2	49.1	2	1.37	2	0.458	0	1	151
111454	118724	2	0	3	2	3	2	0	0	1	1	0	0	0	0	59.9	2	57.3	2	1.01	2	1.26	2	2	149
111456	49875.4	1	0	3	0	2	0	1	0	2	1	2	1	1	0	43	2	40.1	1	1.63	2	0.889	2	1	162
111459	67728.4	1	0	3	0	1	0	1	0	0	2	2	1	0	0	30.5	1	28.7	1	0.781	2	0.718	1	2	149
111465	17024.4	2	0	5	3	4	2	0	0	1	0	0	0	0	0	35.9	1	34.4	1	0.498	0	0.735	1	1	169
111471	126461	1	0	2	1	2	1	0	0	2	1	0	0	0	1	26.6	1	25.3	1	0.607	1	0.423	0	2	162
111476	9224.43	2	0	4	0	3	3	1	0	2	2	2	1	0	1	10.5	0	9.2	0	0.509	1	0.466	0	2	152
111477	12568.2	2	0	4	3	4	1	0	0	1	0	1	1	0	0	39.2	1	37.6	1	0.732	1	0.549	1	1	158
111478	7420.27	2	0	4	3	4	0	0	0	2	0	2	1	0	0	44.2	2	41.2	2	1.95	2	0.804	2	1	152
111479	36232.8	1	0	1	0	1	3	0	0	2	0	1	1	0	0	28.8	1	27.7	1	0.456	0	0.341	0	1	152
111485	22064.9	2	0	1	3	4	0	0	0	1	0	1	1	1	0	34	1	32.9	1	0.48	0	0.351	0	2	165
111488	17871.5	1	0	4	2	3	1	1	0	1	1	0	0	0	1	19.1	0	17.7	0	0.32	0	0.769	1	1	150
111489	11853.2	2	0	4	2	2	1	1	0	2	2	2	1	0	0	18.6	0	17.1	0	0.598	1	0.579	1	2	163
111491	69155.1	2	0	3	2	1	3	0	0	0	0	1	1	1	0	77.2	2	72.9	2	2.69	2	1.37	2	2	149
111492	12950.9	2	0	1	1	3	0	0	0	1	0	2	1	1	0	57.1	2	52.6	2	3.41	2	0.846	2	2	155
111494	25018.6	1	0	3	1	3	0	1	1	1	0	2	1	1	1	11.9	0	10.6	0	0.529	1	0.497	0	2	155
111497	10886	2	0	4	2	3	0	1	0	1	0	1	1	0	0	25.2	0	24.1	0	0.375	0	0.46	0	1	152
111501	63878	1	0	3	2	2	2	1	1	0	1	1	0	0	1	47	2	45.4	2	0.839	2	0.526	0	2	168
111503	159564	1	0	3	2	1	2	1	0	0	2	1	1	1	0	38.8	1	37.3	1	0.251	0	0.917	2	3	156
111504	34272.7	2	0	3	2	1	1	0	0	1	2	2	1	0	0	53.9	2	49.2	2	2.99	2	1.44	2	2	155
111507	24550.6	1	0	5	2	1	2	1	0	1	1	0	0	0	0	91.4	2	88.8	2	0.954	2	1.37	2	1	169
111508	20251.6	2	0	4	2	3	3	1	0	1	2	2	1	1	0	19.3	0	17.9	0	0.402	0	0.714	1	1	172
111509	6587.49	2	0	5	3	4	0	0	0	0	0	0	0	0	0	33.9	1	32.9	1	0.325	0	0.373	0	2	169
111512	39349.7	1	0	3	1	1	0	1	0	2	1	0	0	0	0	11.2	0	9.95	0	0.532	1	0.443	0	1	167
111519	13239	2	0	2	0	2	0	0	0	1	1	2	1	0	0	43.3	2	41.4	2	0.768	2	0.837	2	1	149
111520	23084.5	2	0	1	0	1	3	0	0	1	0	0	0	0	0	45	2	43	2	0.902	2	0.775	1	2	154
111521	9924.74	2	0	1	3	4	1	0	0	1	0	2	1	0	0	33.3	1	31.5	1	0.901	2	0.661	1	2	166
111522	16990.7	2	0	1	0	2	1	1	0	1	2	2	1	1	0	37.6	1	36.1	1	0.436	0	0.751	1	2	152
111528	165137	1	0	3	0	1	1	0	0	2	0	0	0	0	1	22.7	0	21	0	0.957	2	0.441	0	2	164
111529	17342.1	1	0	4	3	4	0	0	0	1	0	0	0	0	0	37.2	1	35.3	1	0.764	2	0.826	2	1	170
111533	171595	2	0	3	1	1	1	0	0	1	2	2	1	1	1	15.6	0	14.7	0	0.307	0	0.331	0	1	172
111534	29681.3	2	0	2	1	3	0	0	0	1	0	2	1	1	0	28	1	26.8	1	0.398	0	0.507	0	2	153
111537	53697.2	1	0	3	3	4	0	0	0	1	0	0	0	0	1	19	0	18	0	0.451	0	0.316	0	1	151
111541	20299.2	2	0	5	2	3	2	0	0	1	2	0	0	0	0	50	2	48.6	2	0.513	1	0.595	1	2	160
111542	279254	1	0	3	2	1	2	0	0	0	0	0	0	0	1	65	2	63.3	2	0.804	2	0.657	1	2	149
111543	42011.8	2	0	3	2	1	1	0	0	1	2	0	0	0	0	110	2	72.7	2	31.5	2	4.74	2	2	163
111546	57695.5	1	0	4	1	1	1	0	0	1	1	1	1	1	0	40.9	1	39.8	1	0.193	0	0.61	1	1	172
111547	47479.6	1	0	1	3	4	1	0	0	0	0	2	1	1	0	21.6	0	20.4	0	0.541	1	0.421	0	2	160
111550	51785.8	2	1	3	1	1	3	0	0	0	1	2	1	1	1	85.2	2	82.5	2	1.15	2	1.16	2	2	150
111551	6672.32	2	0	1	0	1	0	0	0	1	0	1	1	1	0	51.5	2	49.1	2	1.16	2	0.914	2	1	152
111554	17789.3	1	1	4	1	2	2	1	1	0	1	0	0	0	0	85.9	2	83.7	2	0.813	2	1.14	2	1	153
111555	21241.1	2	0	5	2	3	2	0	0	1	2	2	1	0	1	34.8	1	33.1	1	0.516	1	0.924	2	1	164
111557	77973.3	2	0	3	2	1	2	0	0	0	1	2	1	0	0	104	2	80	2	20.5	2	2.62	2	2	158
111558	51003.9	1	1	3	0	1	2	0	0	1	1	0	0	0	0	40.7	1	39.6	1	0.601	1	0.177	0	2	166
111561	19259.1	2	0	5	2	1	0	0	0	2	1	2	1	1	0	57.3	2	55.4	2	0.801	2	0.774	1	1	164
111572	76669.1	2	0	3	2	1	2	1	0	1	2	1	1	0	0	24.3	0	23.4	0	0.325	0	0.285	0	1	170
111574	30706.4	1	1	1	2	1	2	1	0	0	1	1	1	1	0	64.6	2	61.5	2	1.84	2	0.944	2	2	154
111575	19152.8	2	0	5	2	1	2	0	0	1	1	1	1	0	0	27.1	1	25.9	1	0.483	0	0.45	0	1	169
111579	20954.4	1	1	5	2	2	2	1	0	0	0	1	0	1	0	60.7	2	58.5	2	0.829	2	1.11	2	1	167
111586	118696	2	0	5	2	3	2	0	0	0	0	2	1	1	0	61.5	2	58.2	2	1.64	2	1.34	2	2	155
111587	17581.5	1	0	4	2	1	1	0	0	1	1	1	0	1	0	41.7	1	40.6	2	0.391	0	0.394	0	2	171
111589	18981.1	2	0	1	1	3	0	0	0	0	0	2	1	1	0	45.1	2	43.4	2	0.555	1	0.894	2	1	170
111590	29603.1	2	0	3	2	1	1	1	1	2	1	2	1	1	1	25.8	0	24.5	0	0.468	0	0.561	1	1	157
111592	35979.4	1	0	3	3	4	1	0	0	1	0	0	0	0	0	53.5	2	51.9	2	0.836	2	0.496	0	2	169
111593	6999.65	1	0	4	3	4	0	0	0	1	0	1	0	0	0	26.2	0	24.8	1	0.577	1	0.549	1	2	151
111598	61465.2	1	0	4	1	1	1	1	1	2	1	2	1	1	1	18.3	0	16.9	0	0.71	1	0.406	0	1	151
111608	10748.7	2	0	4	1	3	3	1	0	1	1	2	1	0	0	8.06	0	7.05	0	0.554	1	0.177	0	1	156
111613	9102.01	2	0	4	2	3	1	1	0	0	2	1	1	0	0	16.9	0	15.8	0	0.609	1	0.177	0	1	170
111614	29538.9	2	0	4	1	2	3	1	0	1	0	2	1	0	1	65.1	2	60.3	2	3.19	2	1.37	2	2	160
111618	16772.6	1	0	4	1	2	3	1	0	2	2	0	0	0	0	20.8	0	19.7	0	0.349	0	0.501	0	2	151
111620	5525.4	1	0	5	3	4	0	0	0	1	2	0	0	0	0	37.5	1	36.1	1	0.67	1	0.45	0	2	167
111621	11722.5	1	1	1	1	1	1	1	0	0	1	1	1	0	0	77.1	2	74.5	2	1.14	2	1.18	2	2	164
111622	27884.3	2	0	3	3	4	2	0	0	0	0	0	0	0	0	31	1	29.9	1	0.364	0	0.461	0	2	159
111623	20115.2	2	0	4	2	3	0	0	0	1	0	0	0	0	0	13.7	0	12.6	0	0.522	1	0.306	0	2	169
111625	26469.6	1	1	5	0	1	1	1	0	0	1	1	0	1	0	26.2	0	24.8	1	0.562	1	0.511	0	2	159
111627	7889.85	1	0	5	3	4	1	0	0	2	0	0	0	0	0	19.7	0	18.2	0	0.498	0	0.677	1	1	150
111630	8858.85	2	0	3	3	4	1	1	0	1	0	2	1	0	0	25	0	23.4	0	0.498	0	0.763	1	2	150
111632	43810.6	1	0	5	2	1	3	0	1	1	1	2	1	1	0	57	2	55.3	2	0.616	1	0.831	2	2	153
111633	10466.3	2	0	3	0	2	0	0	0	2	2	2	1	1	0	12.6	0	11.4	0	0.578	1	0.319	0	1	167
111638	101949	1	0	2	2	1	2	0	0	2	2	1	1	0	0	38	1	36.7	1	0.657	1	0.381	0	1	169
111639	158911	1	1	3	2	1	2	1	0	0	0	2	1	0	0	270	2	266	2	0.85	2	2.4	2	2	172
111645	29635.8	2	0	3	0	2	0	1	0	2	0	2	1	1	0	30.2	1	28.3	1	1.06	2	0.541	1	1	155
111646	34462.5	2	0	5	2	1	3	0	0	1	0	0	0	0	0	317	2	193	2	116	2	6.74	2	2	157
111648	50477	2	0	3	3	4	2	0	0	0	0	0	0	0	0	34.6	1	33.1	1	0.894	2	0.356	0	1	159
111650	18223.9	2	0	5	2	1	2	0	0	1	2	0	0	0	0	23.8	0	22.5	0	0.479	0	0.549	1	1	161
111652	6864	2	0	4	1	1	0	0	0	2	2	0	0	0	0	25.4	0	23.7	0	0.62	1	0.774	1	2	156
111658	46716.4	2	0	2	2	2	2	0	0	1	1	1	0	0	0	20.7	0	19.1	0	0.669	1	0.61	1	1	153
111663	23767.4	2	1	1	1	1	3	1	0	0	0	2	1	1	0	45.3	2	43.3	2	0.558	1	1.13	2	2	159
111666	18406.2	2	0	4	2	2	0	1	0	2	2	1	1	1	1	10.6	0	9.36	0	0.49	0	0.443	0	1	172
111669	35244	1	0	4	1	1	0	1	0	2	1	2	1	1	1	13.7	0	12.5	0	0.53	1	0.381	0	2	161
111671	26385	1	0	4	1	1	0	1	0	2	1	0	0	0	0	19.4	0	17.3	0	0.999	2	0.8	2	1	171
111673	26760.2	2	0	3	1	1	3	0	0	2	2	2	1	1	0	15.6	0	14.2	0	0.329	0	0.808	2	2	156
111675	26309.2	2	0	4	2	1	1	0	0	0	0	2	1	0	0	32.5	1	30.4	1	0.981	2	0.682	1	1	172
111676	13812	2	0	4	2	3	0	1	0	1	1	2	1	0	1	56	2	54	2	0.615	1	1.09	2	2	170
111679	13313.6	2	0	4	2	1	1	1	0	0	1	0	0	0	1	55.3	2	53.4	2	0.754	2	0.872	2	1	153
111683	12438.7	2	0	2	2	3	0	0	0	1	0	0	0	0	0	43.4	2	41.4	2	0.714	1	0.959	2	1	149
111684	27621.3	2	0	3	3	4	2	0	0	1	0	0	0	0	0	41.5	1	39.9	1	0.589	1	0.72	1	1	167
111686	13273.4	2	0	3	3	4	0	0	0	1	0	0	0	0	0	56.1	2	54.3	2	0.427	0	1.08	2	2	164
111688	4402.59	2	0	4	2	3	1	1	0	1	1	2	1	0	0	13.9	0	12.8	0	0.476	0	0.33	0	1	150
111689	9013.66	2	0	4	3	4	0	0	0	1	0	0	0	0	0	23.6	0	22.3	0	0.799	2	0.177	0	1	149
111692	25086.7	2	0	2	0	1	1	0	0	1	0	2	1	0	0	60.5	2	59	2	0.656	1	0.517	0	2	153
111693	32469.5	2	0	5	2	1	2	0	0	1	2	0	0	0	1	19.3	0	18.3	0	0.567	1	0.177	0	1	169
111694	33718	2	0	5	3	4	0	0	0	1	0	0	0	0	1	29.3	1	27.9	1	0.665	1	0.437	0	2	162
111695	37657.4	2	0	2	2	2	1	0	0	1	1	1	0	0	0	30.9	1	29.2	1	0.942	2	0.484	0	1	159
111700	107000	2	0	3	2	2	2	0	0	0	1	0	0	0	0	61.8	2	59.5	2	0.759	2	1.23	2	1	164
111707	33509.1	1	1	3	2	1	1	1	1	1	0	1	1	0	1	98.9	2	94.3	2	0.874	2	3.41	2	1	163
111710	20982.8	2	0	4	2	3	2	0	0	1	1	0	0	0	0	26.5	1	24.3	0	1.4	2	0.55	1	3	156
111712	17967.8	1	1	4	2	3	3	1	0	2	2	0	0	0	1	20.4	0	19.1	0	0.505	0	0.503	0	1	172
111716	15632.3	2	0	5	1	1	1	1	1	1	0	1	0	0	0	71.1	2	69.3	2	0.756	2	0.799	2	2	169
111719	48424.5	1	0	2	2	3	0	0	0	0	0	0	0	0	0	69.1	2	67	2	0.908	2	0.865	2	2	164
111720	54786.9	2	0	3	2	1	0	1	0	1	1	2	1	0	0	52.1	2	50.8	2	0.52	1	0.544	1	2	158
111723	14680.9	2	1	5	2	1	2	1	1	1	1	1	0	1	0	83.5	2	62.2	2	16.4	2	3.42	2	1	158
111724	135877	2	0	3	2	1	2	0	0	0	2	1	0	0	0	28.5	1	27	1	0.473	0	0.707	1	1	164
111726	25639.6	2	0	4	2	2	3	1	0	1	1	2	1	0	1	14.3	0	13.1	0	0.538	1	0.334	0	1	151
111729	68842.3	1	0	5	2	1	3	0	0	2	1	1	0	0	0	72.9	2	70.1	2	1.48	2	1.01	2	2	157
111731	114226	2	0	3	2	3	2	0	0	1	2	0	0	0	0	34.8	1	32.8	1	0.57	1	1.17	2	2	157
111732	15729.7	2	0	3	2	1	1	1	0	0	2	2	1	0	0	33.3	1	30.8	1	0.792	2	1.42	2	2	167
111734	183342	1	0	1	1	1	0	1	1	1	1	2	1	1	1	59.3	2	57.4	2	0.555	1	1.09	2	1	172
111737	5098.75	1	1	4	0	2	0	1	1	0	1	2	1	1	0	8.03	0	7.08	0	0.495	0	0.177	0	2	151
111741	38510.1	2	1	3	2	2	1	0	0	0	1	0	0	0	0	17.5	0	16.3	0	0.177	0	0.733	1	2	151
111744	9400.97	2	0	4	2	3	0	0	0	1	0	1	0	0	0	27.4	1	26.2	1	0.691	1	0.177	0	2	170
111745	118697	1	1	3	2	1	2	1	1	2	1	2	1	1	0	54.9	2	53.1	2	0.577	1	0.915	2	3	156
111748	31997.4	2	0	3	3	4	1	0	0	1	0	0	0	0	0	25.9	0	24.6	0	0.52	1	0.514	0	2	166
111749	36999.8	1	1	3	1	1	1	0	0	1	0	2	1	1	0	49.5	2	46.7	2	1.8	2	0.754	1	2	158
111751	388006	2	0	3	2	1	2	1	0	1	1	2	1	1	1	49.6	2	47.7	2	0.656	1	0.922	2	1	169
111752	77835.1	1	0	2	2	1	2	1	0	0	0	2	1	1	1	44.7	2	33	1	10.2	2	0.944	2	2	153
111754	35192.4	2	1	1	0	2	1	0	1	1	0	1	0	1	0	46.8	2	44.9	2	0.394	0	1.18	2	2	152
111756	47870.3	2	0	3	3	4	1	1	0	1	0	2	1	0	0	46.3	2	45	2	0.583	1	0.407	0	1	159
111760	31510.9	1	0	4	0	1	1	0	0	2	0	0	0	0	1	13.4	0	12.5	0	0.363	0	0.278	0	1	152
111766	30624.8	2	0	4	2	1	2	0	0	1	2	2	1	0	0	13.6	0	12.5	0	0.495	0	0.335	0	1	172
111767	15949.6	1	0	5	1	1	0	0	0	2	2	0	0	0	0	40.3	1	38.9	1	0.49	0	0.603	1	1	150
111768	84595	1	0	2	2	3	0	1	0	1	0	2	1	1	0	31	1	29.5	1	0.61	1	0.631	1	2	149
111770	31341.7	2	1	4	1	1	0	1	0	1	2	2	1	0	1	25.2	0	23.7	0	0.588	1	0.661	1	1	172
111773	8884.22	2	0	2	3	4	1	0	0	2	1	0	0	0	0	50.7	2	49.4	2	0.73	1	0.31	0	2	150
111774	30241.7	2	0	1	3	4	1	0	0	1	2	1	1	0	0	41.2	1	39.7	1	0.622	1	0.569	1	2	154
111777	21442	1	0	5	2	3	1	0	0	1	1	1	0	0	0	18	0	17	0	0.448	0	0.275	0	2	155
111778	31801.5	2	0	1	1	1	1	1	0	0	2	1	1	0	0	48.3	2	46.1	2	1.12	2	0.8	2	3	156
111779	77199.6	2	0	4	2	2	2	1	1	1	1	2	1	0	0	29.5	1	27.6	1	1.08	2	0.525	0	2	162
111781	39350.7	2	1	3	1	2	0	1	0	0	1	2	1	1	0	31.6	1	29.8	1	0.698	1	0.863	2	2	164
111789	42062.6	2	0	3	2	1	0	0	0	2	1	1	0	0	0	28.9	1	27.5	1	0.52	1	0.562	1	2	172
111791	14256.5	2	0	3	2	1	2	1	1	1	2	2	1	1	0	43	2	41.1	2	0.57	1	1.05	2	2	166
111796	34836	1	0	2	2	3	2	1	0	2	2	1	0	0	0	25.5	0	23.8	0	0.589	1	0.851	2	3	156
111798	48894.9	2	1	3	1	1	1	1	0	0	0	1	1	1	1	125	2	123	2	0.811	2	1.32	2	2	164
111800	50384.6	2	0	4	1	1	2	0	0	1	0	0	0	0	0	73.6	2	71.6	2	0.557	1	1.2	2	1	164
111801	19155.1	2	0	5	2	1	3	0	0	1	0	2	1	1	0	27.7	1	26.6	1	0.32	0	0.486	0	1	170
111802	10389.7	2	0	4	2	3	1	0	0	1	2	0	0	0	0	23.2	0	20.8	0	1.51	2	0.568	1	1	167
111804	25046	2	1	4	1	2	0	1	1	1	1	2	1	0	0	104	2	88.8	2	12.6	2	2.16	2	1	166
111811	95961.5	2	0	2	2	3	2	0	0	1	2	1	1	1	0	45.7	2	44	2	0.811	2	0.577	1	2	153
111820	20673.3	2	0	2	3	4	3	0	0	0	1	0	0	0	0	33.4	1	32.4	1	0.246	0	0.456	0	1	153
111821	328937	2	0	3	2	1	2	0	0	0	0	0	0	0	0	88.6	2	83.7	2	3.42	2	1.16	2	1	165
111823	54852.7	1	1	3	2	1	1	1	0	0	1	0	0	1	0	31.4	1	30.1	1	0.583	1	0.439	0	1	159
111825	43273.7	1	0	4	2	1	2	1	0	2	2	2	1	1	0	17	0	16	0	0.326	0	0.429	0	2	171
111828	17858.1	2	0	1	2	1	3	0	0	0	2	2	1	1	0	27.6	1	26.2	1	0.665	1	0.448	0	2	152
111830	22469.6	2	0	3	3	4	1	0	0	2	2	2	1	0	0	25.3	0	24.1	0	0.456	0	0.499	0	1	157
111833	6967.13	2	0	4	2	1	0	0	0	1	2	2	1	0	0	26.4	1	24.7	0	0.429	0	0.942	2	2	155
111835	74530.6	1	1	3	2	1	2	0	0	0	0	0	0	0	0	53.9	2	52.2	2	0.959	2	0.412	0	2	159
111838	58312.4	1	0	4	3	4	1	0	0	1	0	0	0	0	1	65.8	2	64.1	2	0.594	1	0.82	2	1	166
111839	14857.9	2	1	5	1	1	3	1	0	0	0	0	0	0	0	32.4	1	31.1	1	0.294	0	0.682	1	2	168
111846	19569.4	2	0	5	2	1	1	0	0	1	1	2	1	1	0	39.4	1	38.1	1	0.737	1	0.318	0	1	151
111849	105579	1	0	2	2	1	2	1	0	1	2	2	1	1	0	30.7	1	29.5	1	0.561	1	0.326	0	1	163
111850	36166	2	0	3	2	2	1	0	0	1	2	2	1	0	0	21.5	0	18.7	0	2	2	0.486	0	2	168
111858	47081.5	1	0	2	1	3	1	0	0	2	2	0	0	0	0	19.5	0	18.1	0	0.507	1	0.575	1	1	152
111859	26299.4	2	0	1	1	1	1	0	1	1	0	2	1	1	1	29.8	1	28.3	1	0.503	0	0.727	1	2	166
111860	44991.8	2	1	3	2	2	1	1	1	0	0	1	1	0	0	91.2	2	89.3	2	1.47	2	0.177	0	1	165
111861	25435.5	1	0	4	3	4	1	0	0	0	0	0	0	0	0	67.4	2	42.9	2	22.4	2	1.67	2	1	168
111864	83548.2	1	0	3	2	3	1	0	0	1	0	1	1	0	0	56.8	2	55	2	0.791	2	0.681	1	2	165
111868	7107.26	2	0	4	2	2	3	1	1	2	2	2	1	1	0	56.7	2	54	2	1.52	2	0.868	2	1	150
111869	21901.1	2	0	5	2	1	2	1	0	0	1	1	0	0	0	65.5	2	63.9	2	0.808	2	0.539	1	1	169
111872	34164.4	2	0	3	0	2	0	0	0	1	0	2	1	0	0	33.5	1	31.7	1	0.96	2	0.522	0	2	172
111874	9240.29	1	1	4	2	2	0	1	1	2	2	0	0	0	0	37.4	1	35.4	1	1.13	2	0.593	1	1	168
111875	42455.8	2	0	5	2	2	0	0	0	1	0	1	1	0	0	13.3	0	11.8	0	0.636	1	0.567	1	1	170
111878	59434.3	1	0	5	0	1	2	0	0	1	0	1	0	0	0	27.3	1	25.9	1	0.376	0	0.751	1	1	161
111879	48041.6	1	1	2	1	1	1	1	1	0	0	2	1	1	0	27.7	1	25.2	1	1.12	2	0.867	2	1	156
111882	16596.2	2	1	2	2	3	0	0	0	2	2	0	0	0	0	77.5	2	75.5	2	0.607	1	1.09	2	2	156
111887	17959.5	2	0	4	2	1	2	1	0	2	2	0	0	0	0	20.8	0	19.5	0	0.576	1	0.488	0	1	170
111890	11041.6	1	1	4	1	2	1	1	0	2	2	2	1	0	0	21.9	0	20.7	0	0.574	1	0.318	0	2	170
111898	144058	2	1	5	1	2	1	1	1	0	0	1	1	1	1	28.4	1	27	1	0.283	0	0.867	2	1	158
111900	24219.2	2	0	4	0	3	0	1	0	2	2	2	1	0	0	32.2	1	30.5	1	0.615	1	0.842	2	1	158
111904	61065.9	2	0	4	2	1	2	0	0	0	2	1	1	1	1	58.9	2	56.8	2	1.28	2	0.515	0	1	152
111908	31504.1	2	1	3	2	1	0	1	0	1	0	1	0	0	0	26.9	1	25.7	1	0.393	0	0.509	0	2	151
111912	11907	1	0	5	3	4	0	1	0	0	0	1	0	0	0	45.4	2	44.2	2	0.385	0	0.528	0	2	161
111915	43293.9	1	0	3	3	4	0	0	0	1	0	0	0	0	0	80.5	2	78.5	2	0.461	0	1.29	2	2	165
111917	68209.3	1	0	2	0	1	0	1	1	0	2	2	1	1	1	39.8	1	38.3	1	0.441	0	0.746	1	2	153
111920	45753.4	1	0	1	1	1	0	1	0	1	1	2	1	1	1	30	1	28.2	1	0.522	1	1.04	2	1	170
111922	49505.5	1	0	5	2	1	2	0	0	0	1	0	0	0	0	15.8	0	15	0	0.232	0	0.177	0	2	153
111923	10564.6	2	0	4	2	3	0	1	1	0	1	2	1	1	1	12.8	0	11.5	0	0.262	0	0.788	1	2	171
111925	62899.7	1	0	5	2	3	1	1	0	2	2	1	0	0	0	26.3	1	25.1	1	0.555	1	0.325	0	2	153
111926	7598.97	2	0	5	3	4	1	0	0	0	0	0	0	0	0	95.9	2	94	2	0.45	0	1.19	2	2	165
111928	19029.8	2	0	4	2	1	3	0	0	1	1	1	1	0	0	45.4	2	43.6	2	0.851	2	0.66	1	1	152
111931	27589.1	2	0	3	3	4	2	0	0	0	0	0	0	0	0	88.4	2	85.2	2	2.13	2	0.803	2	2	152
111935	186210	2	0	3	1	1	2	0	0	2	2	1	0	1	0	30	1	28.8	1	0.518	1	0.375	0	1	157
111944	117610	2	0	3	2	3	1	0	0	1	2	2	1	1	1	25.9	0	23.5	0	1.18	2	0.941	2	1	164
111945	13745.5	1	1	3	2	1	1	1	0	1	0	0	0	0	1	99	2	95.3	2	2.25	2	1.16	2	2	158
111947	14034.7	1	0	4	1	1	1	1	0	2	2	2	1	1	0	12.7	0	11.2	0	0.675	1	0.521	0	1	150
111951	12071.6	2	0	5	3	4	1	0	0	2	0	0	0	0	0	25.7	0	23.9	0	0.572	1	0.921	2	2	165
111953	28332.4	2	0	3	3	4	1	0	0	1	0	0	0	0	0	30.7	1	29	1	0.488	0	0.948	2	1	158
111956	31075.9	1	1	5	1	1	0	1	0	2	2	0	0	0	1	58.8	2	56.9	2	0.67	1	0.968	2	2	156
111960	104418	2	0	3	2	1	2	1	0	1	0	1	0	1	0	24.9	0	23.8	0	0.507	1	0.283	0	1	161
111963	26101.7	2	0	1	2	1	0	0	0	0	0	2	1	0	0	9.92	0	8.93	0	0.409	0	0.297	0	2	154
111964	12721	2	0	3	3	4	0	0	0	1	0	0	0	0	0	44.2	2	42.9	2	0.659	1	0.334	0	2	169
111966	165402	1	0	3	1	1	2	1	0	1	1	2	1	1	1	64.9	2	62.6	2	1.15	2	0.855	2	1	149
111968	50639.9	1	1	5	2	1	3	1	0	1	0	1	0	0	0	65.8	2	60.9	2	2.99	2	1.46	2	2	153
111970	25036.9	2	0	3	2	1	1	0	0	2	1	2	1	0	0	23	0	21.2	0	1.04	2	0.47	0	1	158
111972	37749.5	2	0	1	0	1	1	0	0	0	1	0	0	0	0	16.5	0	15.3	0	0.436	0	0.496	0	1	160
111974	24213.5	1	0	1	0	1	1	0	0	2	2	1	1	1	0	16.6	0	15.5	0	0.261	0	0.595	1	2	164
111977	20379.7	1	1	1	0	1	1	1	1	0	2	1	1	1	0	23.7	0	22.3	0	0.667	1	0.404	0	2	164
111979	9242.51	2	0	4	2	3	0	0	0	1	2	0	0	0	0	31.9	1	30.4	1	0.38	0	0.803	2	1	150
111980	28185.9	2	0	3	1	2	1	0	1	0	2	2	1	1	1	44.7	2	43.1	2	0.501	0	0.706	1	1	155
111982	16256.9	2	0	4	2	1	3	1	0	1	0	2	1	0	0	24.1	0	22.8	0	0.681	1	0.385	0	1	170
111986	7120.11	1	1	4	2	2	2	1	0	2	0	2	1	0	0	13.5	0	10.7	0	1.76	2	0.716	1	2	170
111989	11763.3	2	0	4	3	4	1	0	0	1	0	0	0	0	0	28	1	26.5	1	0.743	1	0.481	0	2	149
111994	15518.7	1	1	2	0	2	1	1	0	0	1	2	1	1	1	34.1	1	31.6	1	1.39	2	0.813	2	2	165
111997	28515.5	1	1	3	1	2	1	1	0	0	0	1	1	0	0	97.3	2	92.2	2	2.36	2	2.37	2	2	150
112004	7117.88	1	0	4	3	4	0	0	0	1	0	0	0	0	0	35.9	1	34.3	1	0.659	1	0.707	1	1	150
112005	88929.1	1	1	3	2	2	0	1	1	1	0	2	1	1	1	35.5	1	34.1	1	0.241	0	0.908	2	1	165
112011	128572	1	1	3	2	1	3	1	0	1	2	1	0	0	0	72.8	2	70.5	2	1.29	2	0.761	1	1	150
112012	33328.9	1	0	4	0	3	1	1	0	2	2	1	1	0	1	27	1	25.9	1	0.331	0	0.515	0	1	171
112013	18142.2	2	0	2	3	4	0	0	0	1	0	2	1	0	1	14.9	0	13.4	0	0.488	0	0.72	1	2	149
112018	71556.5	1	0	4	1	1	1	0	0	1	2	2	1	0	0	40.8	1	39.1	1	0.712	1	0.701	1	2	160
112023	57054.6	2	0	3	2	1	3	1	0	2	0	1	1	0	1	98.5	2	74.9	2	20.7	2	2.39	2	1	149
112026	39358.4	1	0	2	3	4	0	0	0	1	0	0	0	0	0	21	0	19.7	0	0.527	1	0.518	0	2	149
112027	13581.3	1	0	4	2	3	0	0	0	0	0	0	0	0	0	30.7	1	28.5	1	1.01	2	0.891	2	2	167
112033	6333.6	2	0	4	3	4	0	0	0	0	0	1	0	0	0	27	1	25.2	1	0.757	2	0.76	1	1	150
112034	32465.9	2	0	3	2	1	1	0	0	2	2	0	0	0	0	27.6	1	26.4	1	0.542	1	0.386	0	2	164
112035	23347.8	1	0	3	3	4	0	0	0	1	0	0	0	0	1	8.69	0	7.5	0	0.331	0	0.572	1	2	150
112038	22691	1	0	4	2	3	1	0	0	2	1	1	0	0	0	24.3	0	23.6	0	0.271	0	0.177	0	2	170
112041	30661.1	1	0	2	0	3	3	0	0	2	1	2	1	0	0	20.2	0	18.8	0	0.589	1	0.501	0	1	151
112045	32330.6	1	1	3	1	3	0	1	1	1	1	2	1	1	0	62.4	2	60.5	2	0.697	1	0.942	2	1	161
112047	27903.8	1	1	1	2	1	2	1	0	0	2	2	1	1	1	23.7	0	22.2	0	0.444	0	0.788	1	1	170
112052	59320.5	1	0	5	0	1	0	1	1	1	2	1	0	0	0	29.3	1	27.6	1	0.377	0	1.07	2	1	164
112055	69370.2	2	0	3	2	1	1	0	0	1	2	0	0	0	0	92.7	2	90.4	2	1.18	2	0.851	2	1	157
112058	14580.2	1	0	5	3	4	2	0	0	0	0	1	1	1	0	30.7	1	28.9	1	0.955	2	0.556	1	2	161
112061	8509.81	2	0	1	3	4	0	0	0	0	0	0	0	0	0	22	0	20.4	0	0.389	0	0.879	2	2	170
112063	11927	2	0	4	2	1	1	1	0	1	2	2	1	1	0	23	0	20.3	0	1.12	2	1.25	2	2	163
112067	20094.9	1	1	2	0	2	3	1	0	2	0	1	0	0	0	26.5	1	25.2	1	0.34	0	0.635	1	2	149
112071	27101.8	2	0	1	0	1	3	0	1	0	0	2	1	1	1	29.7	1	28.3	1	0.54	1	0.567	1	2	160
112072	26508.5	1	1	3	2	2	1	1	0	2	1	2	1	1	0	14.5	0	13	0	0.89	2	0.343	0	2	156
112077	48020.2	2	0	5	1	1	0	0	0	1	0	2	1	0	0	47.2	2	46.1	2	0.69	1	0.177	0	1	165
112078	24160.1	1	1	5	2	1	3	1	0	1	0	0	0	0	0	72.4	2	69.4	2	1.42	2	1.3	2	1	169
112079	28440.7	2	1	5	2	1	2	1	1	1	0	0	0	1	1	91.8	2	86.1	2	2.87	2	2.13	2	2	153
112082	26366	1	0	1	3	4	1	0	0	1	0	0	0	0	0	41.6	1	40.3	2	0.661	1	0.405	0	2	168
112084	17646.3	1	1	3	2	1	3	0	1	0	1	2	1	1	1	33.6	1	30.7	1	0.729	1	1.85	2	1	157
112086	66083.2	1	0	1	0	1	0	1	0	1	2	1	1	0	0	35.6	1	34.2	1	0.526	1	0.587	1	1	172
112088	39712.5	2	0	4	2	3	2	0	0	1	2	2	1	0	0	16.3	0	15.3	0	0.324	0	0.4	0	1	172
112089	79397.1	2	0	3	1	2	1	0	0	0	1	1	0	1	0	55.4	2	53.6	2	0.619	1	0.862	2	2	154
112090	14408.3	2	1	4	2	2	2	1	1	2	0	0	0	0	0	49.2	2	47.1	2	0.959	2	0.843	2	1	150
112098	13872	2	1	5	0	1	1	1	0	1	1	0	0	1	0	52.2	2	50	2	0.996	2	0.912	2	2	158
112099	19806.3	2	1	1	0	1	3	1	1	0	0	1	1	0	1	84.2	2	63.4	2	18	2	2.28	2	1	165
112102	47702.8	1	0	1	2	1	1	0	0	0	2	1	1	0	0	35.4	1	34.1	1	0.529	1	0.511	0	2	155
112106	94604.6	1	0	5	2	3	1	1	0	1	0	2	1	1	0	13.5	0	12.2	0	0.766	2	0.177	0	2	153
112109	26081.8	1	0	4	1	2	1	1	0	2	2	0	0	0	1	36.1	1	33.8	1	1.03	2	1.02	2	1	171
112110	54021.9	2	0	3	2	1	2	0	0	1	2	1	0	0	0	60.1	2	56.3	2	2.32	2	1.18	2	2	150
112116	88730.6	1	0	5	2	1	2	1	0	0	0	1	0	0	0	30.5	1	29.4	1	0.596	1	0.177	0	2	157
112119	4092.36	2	0	5	3	4	0	0	0	1	0	1	0	0	0	40.6	1	38.8	1	0.768	2	0.74	1	2	150
112120	16053.4	2	0	5	2	3	1	0	0	1	2	0	0	0	1	33.7	1	32.2	1	0.354	0	0.835	2	3	156
112122	28991.8	2	0	1	1	3	3	0	0	1	2	0	0	0	0	28.1	1	26.9	1	0.553	1	0.391	0	1	150
112123	19631.7	1	1	3	2	1	0	1	1	1	1	2	1	0	0	39.2	1	37.2	1	0.794	2	0.887	2	1	162
112124	21592.4	1	1	1	0	2	3	1	0	1	0	0	0	0	0	57.8	2	55.7	2	0.625	1	1.19	2	2	152
112126	55168.5	2	1	3	2	1	1	1	0	2	2	1	1	1	1	38.8	1	37.7	1	0.619	1	0.177	0	1	165
112131	37994.6	1	0	1	0	1	1	0	0	2	2	1	1	1	0	15.4	0	14.4	0	0.303	0	0.415	0	2	164
112132	54533.4	1	1	3	0	1	0	1	1	2	1	1	0	0	0	65	2	62.8	2	0.666	1	1.24	2	2	159
112136	29496.6	1	1	1	2	1	2	1	0	0	1	2	1	0	0	42.8	2	41.3	2	0.748	1	0.516	0	1	159
112139	20256.4	2	0	1	2	1	1	0	0	0	2	2	1	1	0	18.4	0	17.3	0	0.366	0	0.421	0	2	154
112145	33926.7	2	0	5	1	3	1	1	0	2	1	1	0	0	0	36.3	1	34.6	1	0.948	2	0.462	0	1	172
112146	10129.8	2	0	4	2	3	1	1	0	1	2	2	1	1	0	24.3	0	22.6	0	0.479	0	0.964	2	1	168
112148	44737.8	2	0	3	2	3	2	1	0	0	1	2	1	0	0	37.6	1	36.4	1	0.385	0	0.568	1	2	164
112156	16552.8	2	0	5	2	1	3	0	0	0	2	1	0	0	0	37.4	1	36.1	1	0.515	1	0.464	0	1	162
112158	38298.1	2	0	3	2	3	2	1	0	0	1	0	0	0	0	43.8	2	42.3	2	0.633	1	0.629	1	2	168
112159	6727.82	1	1	4	1	2	1	1	0	2	2	0	0	0	0	33.8	1	32.3	1	0.32	0	0.879	2	1	150
112161	6515.21	2	0	4	0	2	0	0	0	2	0	1	1	0	0	13.7	0	12.2	0	0.8	2	0.425	0	1	150
112164	21124.1	2	0	3	2	2	1	0	0	0	0	2	1	0	0	61	2	58.7	2	0.569	1	1.47	2	2	163
112165	24135.7	1	0	4	3	4	2	0	0	1	1	0	0	0	0	47.9	2	46.2	2	0.764	2	0.677	1	2	171
112166	19264.8	2	0	4	3	4	0	0	0	1	0	0	0	0	1	32.4	1	31	1	0.604	1	0.547	1	1	172
112169	37712.8	1	1	3	2	2	1	1	0	0	1	2	1	1	1	38.9	1	36.9	1	0.643	1	1.08	2	1	161
112171	32379.1	2	1	5	0	1	1	1	0	0	0	0	0	0	0	91.5	2	87.8	2	1.36	2	1.88	2	1	169
112172	22126.4	2	0	3	3	4	0	0	0	2	0	0	0	0	0	38.7	1	36.6	1	1.32	2	0.465	0	1	157
112173	50352.6	1	0	2	0	1	0	0	0	2	0	1	0	0	1	41.2	1	23.1	0	15.9	2	1.71	2	1	165
112174	10163.1	2	1	4	2	2	3	0	0	0	0	0	0	0	0	60.4	2	58.1	2	1.19	2	0.819	2	1	152
112175	87015.1	1	0	3	3	4	1	0	0	1	0	0	0	0	0	38	1	36.7	1	0.527	1	0.514	0	1	158
112193	14924.8	1	1	2	0	1	0	1	1	0	2	0	0	0	0	15.5	0	13.5	0	1.47	2	0.278	0	1	169
112194	87736.8	2	1	3	2	2	2	1	0	1	1	2	1	0	0	70.7	2	67	2	2.53	2	0.886	2	2	168
112196	9126.22	2	0	5	3	4	1	0	0	1	0	2	1	0	1	113	2	111	2	0.73	1	1.13	2	2	158
112198	26485.1	2	0	3	0	2	3	1	0	2	0	1	1	0	1	28.4	1	25.8	1	0.831	2	1.45	2	2	150
112201	17990.8	2	0	1	1	3	2	0	0	1	2	0	0	0	0	28.1	1	26.9	1	0.453	0	0.42	0	2	152
112203	15499.5	2	0	5	3	4	2	0	0	1	0	0	0	0	0	46.9	2	46	2	0.415	0	0.177	0	1	169
112204	30784.9	1	0	1	3	4	0	0	0	0	0	0	0	0	0	35.1	1	33.3	1	0.905	2	0.568	1	2	161
112205	15219	1	0	4	1	1	1	1	0	1	0	2	1	0	1	10.2	0	8.41	0	1.05	2	0.472	0	1	150
112208	26612.6	1	0	4	0	1	0	0	0	1	0	1	0	0	1	13.3	0	12.3	0	0.347	0	0.361	0	1	152
112212	19684.9	1	1	5	2	1	2	1	0	2	1	2	1	1	0	64	2	59.9	2	2.76	2	1.04	2	1	172
112213	84120.3	2	0	3	2	3	0	1	0	1	2	2	1	0	0	23.7	0	22.3	0	0.949	2	0.177	0	2	149
112215	6366.44	1	1	4	0	3	0	1	0	1	0	1	0	1	0	15.9	0	14.7	0	0.524	1	0.367	0	1	150
112223	27024.2	1	0	4	3	4	2	0	0	1	0	0	0	0	0	34.5	1	32.8	1	1.01	2	0.41	0	1	151
112228	116002	2	0	3	2	1	2	0	0	1	1	0	0	0	0	54.2	2	53.1	2	0.225	0	0.608	1	1	164
112229	16430.9	2	0	3	3	4	1	0	0	2	0	2	1	0	1	17.3	0	15.4	0	0.597	1	1.02	2	2	156
112231	20962.6	2	0	3	3	4	0	0	0	1	2	2	1	1	0	32	1	30.6	1	0.604	1	0.551	1	2	163
112232	16207.1	2	0	4	3	4	2	0	0	1	0	0	0	0	0	35.9	1	34.4	1	0.679	1	0.512	0	1	151
112233	9344.49	2	1	4	0	2	1	1	0	1	0	2	1	1	1	75.3	2	71.1	2	2.16	2	1.75	2	2	171
112235	12422.6	2	0	4	2	2	1	0	0	1	2	2	1	0	1	31.2	1	28.8	1	1.44	2	0.698	1	1	158
112238	12057.5	2	1	1	0	1	0	1	1	0	0	1	1	1	0	68.1	2	66	2	0.898	2	0.933	2	1	155
112239	17393.8	2	0	4	1	3	0	0	0	1	1	2	1	0	0	68.7	2	66.7	2	0.84	2	0.915	2	2	154
112240	47431.4	2	1	3	1	2	2	0	0	1	0	0	0	1	0	74.2	2	72.4	2	0.652	1	0.895	2	2	159
112242	21950.6	1	0	2	2	1	2	0	0	1	1	2	1	1	0	18.1	0	17	0	0.436	0	0.361	0	2	152
112243	108510	2	1	3	2	1	1	1	0	0	0	1	1	0	0	104	2	74.9	2	26.5	2	1.85	2	1	149
112248	63389	2	0	5	2	3	0	1	0	1	0	2	1	1	1	27.9	1	26.2	1	0.506	0	0.909	2	2	157
112251	31536.4	2	0	1	0	1	0	1	0	1	2	2	1	1	1	31.8	1	30.9	1	0.455	0	0.177	0	1	162
112255	8025.32	2	0	4	3	4	3	0	0	1	0	1	0	0	0	33.2	1	31.6	1	0.712	1	0.638	1	1	152
112265	14220.9	1	1	1	0	1	2	0	0	1	1	0	0	0	0	62.3	2	60.3	2	0.571	1	1.16	2	2	161
112267	19045.4	2	0	1	3	4	1	0	0	0	0	0	0	0	0	22.5	0	20	0	1.11	2	1.13	2	1	155
112268	41666.4	1	1	3	2	1	2	1	0	1	1	2	1	1	1	54	2	50.9	2	1.12	2	1.66	2	2	151
112271	16177.8	2	1	1	0	2	3	1	0	0	0	1	0	0	0	61.3	2	59.8	2	0.714	1	0.542	1	1	162
112273	25907.1	2	0	1	2	3	1	0	0	0	2	2	1	0	1	13.5	0	12.6	0	0.41	0	0.177	0	2	161
112275	18281	2	0	4	2	1	1	1	0	1	2	2	1	1	0	12.6	0	10.9	0	0.604	1	0.815	2	1	164
112277	47995.9	1	0	2	2	1	1	1	0	1	2	2	1	1	0	15	0	13.4	0	0.469	0	0.861	2	1	156
112280	34498.6	2	0	4	0	2	0	1	0	2	0	1	0	0	0	40.2	1	38.9	1	0.543	1	0.505	0	1	168
112282	25399.1	2	0	4	2	2	0	0	0	2	2	2	1	1	0	23.7	0	21.9	0	0.766	2	0.592	1	1	162
112284	54325.3	2	0	3	2	1	1	1	0	2	2	2	1	0	0	26.3	1	24.5	0	0.818	2	0.712	1	2	163
112290	40997.4	1	0	3	3	4	1	0	0	0	0	0	0	0	0	52.9	2	51.2	2	0.585	1	0.818	2	2	167
112294	32679.2	1	0	1	1	1	2	1	0	1	2	1	1	1	0	32.5	1	31.4	1	0.437	0	0.425	0	2	164
112295	29859.9	2	0	3	2	1	3	0	0	1	0	0	0	0	0	60.5	2	57.1	2	1.88	2	1.24	2	2	150
112299	41594	2	0	3	2	1	1	1	0	0	0	1	0	0	0	76.9	2	75.4	2	0.514	1	0.664	1	1	155
112300	280361	1	1	3	2	1	2	1	1	1	2	2	1	1	1	50.3	2	48.2	2	0.887	2	0.943	2	2	157
112303	48061.3	2	1	5	2	1	1	0	0	1	1	2	1	0	0	16.5	0	15.3	0	0.329	0	0.572	1	1	158
112308	61879.6	2	0	3	2	1	3	0	0	0	2	0	0	0	0	39.4	1	38	1	0.46	0	0.611	1	2	168
112309	39456.6	2	0	3	1	1	1	1	0	2	2	2	1	0	0	28.7	1	27.3	1	0.44	0	0.725	1	1	157
112311	20151.2	2	0	3	3	4	0	0	0	1	0	0	0	0	0	32.5	1	31.1	1	0.908	2	0.177	0	1	149
112312	106321	1	0	1	2	1	2	1	0	0	1	1	1	1	0	29	1	27.9	1	0.226	0	0.604	1	1	159
112313	16412.4	1	0	4	2	1	1	0	0	1	1	2	1	1	0	27	1	25.1	1	0.803	2	0.816	2	2	152
112317	18285.4	1	1	3	0	2	0	1	1	2	0	1	1	1	0	277	2	144	2	127	2	3.78	2	2	172
112319	113835	2	0	3	1	1	1	0	0	2	2	1	0	1	0	14.2	0	12.4	0	0.811	2	0.682	1	1	162
112320	12954.7	2	0	3	0	1	0	1	1	2	0	2	1	1	0	33.4	1	31.5	1	0.479	0	1.15	2	2	163
112321	100381	1	0	3	2	1	2	1	0	2	0	2	1	1	1	17.4	0	16.4	0	0.569	1	0.177	0	1	167
112322	37415.2	1	0	1	2	3	0	0	0	1	1	0	0	0	0	27.2	1	25.5	1	0.558	1	0.894	2	2	155
112327	185403	1	0	3	2	1	2	1	0	1	1	2	1	1	0	23.3	0	22	0	0.444	0	0.575	1	1	158
112328	24047.1	1	0	1	0	1	0	1	1	0	1	1	0	1	0	30.7	1	29.6	1	0.294	0	0.557	1	1	152
112329	23064.1	2	0	4	1	2	1	0	0	1	1	0	0	0	0	39.3	1	37.4	1	1.01	2	0.614	1	1	172
112330	9898.04	2	0	4	2	3	0	1	0	2	2	2	1	1	1	10	0	8.05	0	0.862	2	0.851	2	1	152
112331	294367	1	0	3	1	1	2	0	1	2	1	2	1	0	0	45	2	43.6	2	0.545	1	0.586	1	1	150
112333	29880.7	2	0	4	1	1	1	1	0	0	1	2	1	1	1	30.6	1	27.1	1	1.92	2	1.28	2	2	170
112340	23234.8	2	0	2	0	2	0	0	1	0	0	2	1	1	1	57.7	2	55.8	2	0.587	1	1.04	2	1	154
112341	55568.6	2	0	5	2	1	3	0	0	0	0	0	0	0	0	50.6	2	49.2	2	0.524	1	0.566	1	2	154
112345	70330	1	0	3	1	1	0	1	0	2	2	0	0	0	0	42.9	2	41.3	2	0.929	2	0.369	0	2	162
112349	19666.1	2	1	3	2	1	1	1	1	1	0	2	1	1	0	35.7	1	34.4	1	0.834	2	0.177	0	2	150
112350	60247.9	2	0	3	1	1	3	0	0	0	1	2	1	1	0	96.3	2	93.1	2	1.9	2	1.06	2	2	149
112354	365069	1	0	3	2	1	2	1	0	0	1	2	1	1	0	11.3	0	10.4	0	0.304	0	0.316	0	2	164
112356	12834.4	2	0	4	1	3	1	0	0	1	2	2	1	0	0	9.57	0	7.91	0	0.944	2	0.436	0	1	150
112357	22350.6	2	0	5	2	1	2	0	0	1	1	0	0	0	0	36.9	1	35.3	1	0.514	1	0.796	1	1	154
112359	6328.58	1	1	4	2	2	1	1	0	2	1	2	1	1	1	35.4	1	33.6	1	0.654	1	0.849	2	2	170
112360	52983.2	1	0	5	2	3	2	1	0	1	1	1	0	0	1	32.7	1	31.6	1	0.446	0	0.378	0	1	169
112362	11740.7	2	0	4	1	2	0	1	1	2	2	2	1	1	1	8.64	0	6.69	0	0.658	1	1.01	2	1	152
112370	39093	2	0	2	1	1	0	0	0	0	2	2	1	0	0	14.9	0	13.5	0	0.743	1	0.419	0	1	160
112371	28609	2	0	4	2	1	0	0	0	0	2	0	0	0	0	26.3	1	25.2	1	0.451	0	0.383	0	2	171
112376	22099.1	1	0	4	3	4	0	0	0	1	0	0	0	0	1	46.2	2	44.1	2	1.28	2	0.497	0	1	151
112377	19906	2	0	4	2	2	1	0	0	1	0	2	1	0	1	27.9	1	26.9	1	0.525	1	0.177	0	1	163
112387	28761.7	1	0	4	2	1	3	1	1	0	1	2	1	1	0	27	1	25.8	1	0.397	0	0.53	1	3	156
112389	29381.4	1	0	5	1	1	0	0	0	1	0	1	1	0	0	29.8	1	28.4	1	0.307	0	0.857	2	1	162
112391	37769.1	2	1	3	2	2	1	1	0	0	1	0	0	0	0	88.7	2	86.2	2	1.22	2	0.955	2	1	153
112394	18308.1	2	0	5	2	3	1	0	0	0	0	0	0	0	0	20.1	0	19.2	0	0.181	0	0.485	0	1	154
112399	34177.2	2	1	5	2	2	2	1	0	1	0	0	0	0	0	27.3	1	26.1	1	0.682	1	0.177	0	1	154
112402	8449.51	2	1	4	2	2	1	1	0	0	0	2	1	1	0	56.9	2	54.5	2	1.34	2	0.821	2	2	170
112410	16884.8	2	1	4	1	1	2	1	0	1	0	2	1	0	0	20.3	0	18.5	0	0.729	1	0.752	1	1	153
112412	33227.8	2	0	2	2	3	3	0	0	1	1	0	0	0	0	36.6	1	35.4	1	0.449	0	0.43	0	1	153
112415	35275.3	2	0	2	2	1	2	1	1	1	1	2	1	1	1	18.8	0	16.5	0	1.08	2	0.956	2	1	161
112420	16402.3	2	0	5	3	4	2	0	0	1	0	2	1	1	0	56	2	54.2	2	0.42	0	1.11	2	1	169
112421	21029	1	1	5	2	1	2	1	1	0	1	1	0	0	0	84	2	81.9	2	0.877	2	0.907	2	2	161
112422	17440.1	2	1	4	2	2	1	1	1	1	1	2	1	1	0	17.9	0	15.3	0	1.12	2	1.18	2	1	166
112423	18159.5	1	0	4	3	4	3	0	0	1	0	0	0	0	0	37.2	1	35.5	1	0.653	1	0.745	1	1	152
112429	54682.8	2	0	3	3	4	1	0	0	1	0	1	1	0	0	48.4	2	46.6	2	0.756	2	0.757	1	1	164
112431	10070.8	2	0	4	0	1	0	0	0	2	0	1	0	0	0	9.4	0	8.26	0	0.497	0	0.361	0	1	171
112432	150388	2	0	3	2	1	2	1	0	0	2	2	1	0	0	10.8	0	9.56	0	0.603	1	0.33	0	2	165
112433	26644.4	1	0	4	2	1	2	0	0	2	2	0	0	0	0	16.2	0	14.6	0	0.726	1	0.574	1	2	171
112436	137443	2	0	3	2	3	2	0	0	1	1	1	0	0	0	64.4	2	59.2	2	3.26	2	1.54	2	1	163
112443	65765.1	2	0	3	3	4	2	0	0	1	0	0	0	0	0	73.6	2	71.6	2	0.832	2	0.854	2	1	157
112446	20136.3	1	0	5	2	1	1	0	0	0	1	1	0	0	0	38.8	1	36.7	1	0.452	0	1.33	2	1	164
112450	8195.6	2	1	4	1	2	0	1	1	1	1	2	1	1	0	17.3	0	15.3	0	1.08	2	0.656	1	2	167
112462	174906	1	0	5	2	1	1	1	0	1	0	2	1	0	0	32.3	1	30.7	1	0.537	1	0.808	2	2	166
112464	31115.1	2	1	4	1	2	1	1	1	0	1	1	0	0	0	27.4	1	26.2	1	0.753	2	0.177	0	2	157
112466	36207.8	1	0	1	0	1	0	0	1	0	1	2	1	1	0	29.4	1	28.2	1	0.559	1	0.372	0	1	168
112468	51611.9	1	0	3	3	4	2	0	0	1	2	0	0	0	0	33.6	1	32.1	1	0.669	1	0.54	1	2	164
112469	13322.6	2	0	1	0	2	0	0	1	0	0	2	1	1	0	60.8	2	42	2	16.1	2	2.16	2	2	159
112475	55679.8	2	1	3	2	1	2	1	0	0	2	2	1	1	0	71.9	2	69.1	2	1.06	2	1.41	2	2	150
112478	25369.7	2	0	3	3	4	2	0	0	0	0	0	0	0	0	48.8	2	47.3	2	0.775	2	0.408	0	3	156
112479	21755	2	0	3	3	4	1	0	0	1	0	0	0	0	0	72.2	2	30.7	1	38.7	2	2.2	2	1	157
112480	123032	1	0	2	2	1	2	0	0	0	1	1	1	1	1	28.3	1	26.8	1	0.773	2	0.423	0	1	166
112488	6875.99	1	1	4	2	3	2	1	0	0	0	2	1	1	1	26.2	0	23.9	0	1.14	2	0.91	2	2	170
112501	19178.7	2	0	2	1	1	3	0	1	0	1	2	1	1	0	46.2	2	44.9	2	0.475	0	0.542	1	1	167
112503	73165.3	2	1	3	2	1	2	1	0	1	1	2	1	0	0	19.2	0	17.4	0	0.419	0	1.01	2	2	151
112510	57914.2	2	1	3	1	1	1	1	0	0	1	2	1	1	0	110	2	106	2	2.29	2	1.67	2	2	163
112525	9128.78	2	1	4	0	1	3	1	0	2	0	2	1	1	0	86.5	2	83.9	2	1	2	1.36	2	2	166
112526	31071	1	0	4	3	4	2	0	0	1	0	1	0	0	0	25.4	0	23.5	0	1.01	2	0.571	1	1	158
112529	6683.98	2	0	5	3	4	3	0	0	2	0	1	1	0	0	16.3	0	14.7	0	0.33	0	0.943	2	2	152
112533	11573.6	2	0	1	3	4	0	0	0	1	0	0	0	0	0	61	2	59.2	2	0.719	1	0.787	1	1	149
112534	56851.3	1	0	1	2	2	3	1	0	2	2	2	1	0	0	18.9	0	18.2	0	0.249	0	0.177	0	2	165
112535	24496.4	1	0	4	2	1	1	1	0	1	1	2	1	1	0	23.3	0	21.9	0	0.63	1	0.505	0	1	170
112538	99408.3	2	0	3	2	2	2	0	0	1	1	0	0	0	0	40.5	1	38.1	1	0.66	1	0.513	0	1	161
112543	21387.2	1	0	3	2	2	1	1	1	1	0	2	1	1	0	19.7	0	18.7	0	0.435	0	0.281	0	2	163
112544	49674	2	0	1	2	1	2	0	0	0	2	1	1	1	0	21	0	19.8	0	0.341	0	0.61	1	2	161
112546	44737.7	2	0	3	2	1	0	1	0	0	1	2	1	1	1	13.1	0	12.2	0	0.412	0	0.177	0	1	161
112552	109057	2	1	3	2	1	2	1	1	0	2	2	1	1	1	108	2	101	2	4.4	2	1.8	2	2	159
112553	20950.1	2	0	4	2	1	1	1	0	1	2	2	1	0	0	56.3	2	54.1	2	1.23	2	0.69	1	1	163
112558	22469.6	2	0	3	3	4	1	0	0	1	0	2	1	0	0	40.5	1	39.2	1	0.488	0	0.551	1	1	157
112560	12122.1	2	1	4	1	2	3	0	1	1	2	2	1	0	1	31.5	1	29.8	1	0.536	1	0.876	2	2	170
112562	9219.19	2	0	4	2	2	1	1	1	1	2	2	1	0	1	29.7	1	27.1	1	1.04	2	1.29	2	2	170
112563	8482.01	2	0	4	2	1	3	1	0	2	2	2	1	0	0	54.9	2	32.2	1	20.4	2	1.74	2	2	170
112565	52514.9	2	0	2	2	2	2	1	0	1	2	2	1	0	1	41.8	1	40.3	2	0.511	1	0.688	1	1	166
112566	13994.4	2	0	5	2	1	2	0	0	0	0	1	1	1	0	67.4	2	65.3	2	0.976	2	0.857	2	2	161
112567	100539	1	1	3	2	1	1	1	1	1	1	2	1	1	1	48.7	2	44.6	2	2.51	2	1.32	2	1	157
112569	25018.9	2	0	1	0	3	0	0	0	2	0	1	1	0	1	11.7	0	10.9	0	0.366	0	0.177	0	2	162
112571	28232.5	1	0	4	2	1	1	0	0	0	1	0	0	0	0	47	2	45	2	0.95	2	0.8	2	2	153
112573	3273.03	2	0	4	3	4	0	0	0	1	0	2	1	0	0	24.1	0	23.3	0	0.386	0	0.177	0	1	150
112578	99514.9	1	0	2	2	1	2	1	0	1	2	0	0	0	0	21.1	0	19.9	0	0.58	1	0.379	0	2	160
112579	16446.1	2	0	2	2	1	1	1	0	0	2	2	1	1	0	25.9	0	24.7	0	0.492	0	0.467	0	2	152
112580	23819.5	2	0	2	1	3	0	1	1	2	2	1	0	0	0	32.7	1	30.8	1	1.06	2	0.54	1	1	149
112581	6653.93	2	0	4	0	2	0	1	1	2	0	2	1	1	1	12.5	0	10.1	0	0.396	0	1.71	2	2	151
112582	24742.3	2	0	4	1	1	1	1	0	2	0	0	0	0	0	13.4	0	11.9	0	0.768	2	0.409	0	1	152
112586	30940.6	2	0	5	2	1	2	0	0	1	1	0	0	0	0	81	2	79	2	0.66	1	1.03	2	1	152
112587	14357.7	2	0	5	1	3	0	0	0	1	0	0	0	0	0	31.8	1	30	1	0.94	2	0.546	1	2	169
112588	29381.8	2	0	1	3	4	3	0	0	0	0	0	0	0	0	27.9	1	26.4	1	0.815	2	0.401	0	1	172
112589	16942.2	1	1	4	2	1	2	1	1	0	1	2	1	1	1	18.8	0	17.5	0	0.496	0	0.503	0	1	161
112590	13859.3	2	0	4	2	1	1	1	0	1	2	2	1	0	0	25.2	0	22.9	0	0.603	1	1.42	2	1	152
112593	21188.2	1	0	5	2	2	2	1	1	1	2	2	1	1	1	45.3	2	43.1	2	0.587	1	1.36	2	2	170
112594	138687	2	0	3	1	1	2	1	0	1	2	2	1	0	1	54	2	50.8	2	1.51	2	1.38	2	1	150
112596	22472.7	2	1	1	1	1	1	0	0	1	2	1	0	1	1	66.5	2	64.2	2	1.14	2	0.873	2	1	155
112599	70092.1	2	0	3	3	4	1	0	0	1	1	0	0	0	0	37.6	1	35.9	1	0.73	1	0.658	1	1	165
112605	22874.8	2	0	2	0	1	0	0	0	1	0	1	1	0	0	25.4	0	23.8	0	0.38	0	0.978	2	2	149
112606	38525	2	0	3	2	1	2	1	0	0	1	2	1	1	0	56.1	2	54.2	2	0.8	2	0.862	2	2	168
112608	6829.2	2	0	4	2	1	1	0	0	2	2	2	1	0	0	13.4	0	11.8	0	0.686	1	0.648	1	1	150
112609	22771.7	2	1	5	2	1	1	1	1	1	1	2	1	1	0	11.6	0	10.9	0	0.256	0	0.177	0	1	156
112610	95083.6	1	0	3	2	1	1	1	0	1	1	2	1	1	0	67.6	2	65.5	2	0.608	1	1.21	2	2	167
112620	38188.6	2	0	1	1	1	3	1	0	1	0	2	1	1	1	22.4	0	21.1	0	0.483	0	0.538	1	2	161
112622	23331.1	2	0	2	2	2	1	1	0	1	2	2	1	0	1	33.1	1	31.6	1	0.66	1	0.551	1	1	156
112625	31051.9	1	0	3	3	4	0	0	0	1	0	2	1	0	0	44.1	2	42.4	2	0.576	1	0.834	2	1	156
112631	45698.6	1	0	1	3	4	0	0	0	2	0	0	0	0	0	58.6	2	55.6	2	1.93	2	0.755	1	2	172
112632	9474.4	2	0	3	3	4	3	0	0	1	2	2	1	1	1	26	0	24.2	0	0.619	1	0.947	2	1	167
112639	89691	2	1	3	0	2	0	1	1	0	0	1	1	1	0	27.8	1	26.3	1	0.44	0	0.756	1	2	158
112643	33364.6	2	0	3	2	1	0	0	0	2	2	0	0	0	0	50.6	2	49.1	2	0.518	1	0.716	1	1	157
112645	12910.1	2	0	3	3	4	2	0	0	2	2	2	1	0	0	21.5	0	20.3	0	0.406	0	0.482	0	2	159
112648	38420.5	1	0	2	0	1	0	0	0	1	0	2	1	0	0	50.3	2	48.7	2	0.522	1	0.838	2	2	165
112649	57736.4	1	0	3	3	4	1	0	0	1	0	0	0	0	0	35.2	1	33.9	1	0.529	1	0.502	0	2	169
112650	18759.8	2	0	5	2	1	0	1	0	1	1	2	1	1	0	25	0	23	0	0.905	2	0.768	1	1	155
112656	90868.5	1	0	3	3	4	2	0	0	0	0	0	0	0	0	41.1	1	39.2	1	1.25	2	0.375	0	2	149
112659	18216.6	1	0	4	1	1	0	0	0	1	1	0	0	0	0	19.3	0	18.4	0	0.361	0	0.273	0	1	152
112660	52697.4	1	0	1	2	2	1	0	0	1	1	2	1	1	1	31.6	1	30.2	1	0.602	1	0.47	0	1	151
112661	123739	2	0	3	2	1	2	1	1	2	1	1	0	1	0	34	1	31.6	1	1.33	2	0.758	1	1	159
112662	14537.1	2	0	5	3	4	2	0	0	0	0	0	0	0	0	32.7	1	30.8	1	0.839	2	0.814	2	1	154
112664	9404.34	2	0	5	0	2	1	0	0	1	0	0	0	0	0	41.5	1	40.6	2	0.182	0	0.448	0	2	169
112666	8931.92	2	0	2	1	1	0	0	0	0	2	0	0	0	0	68.7	2	67.4	2	0.513	1	0.483	0	2	156
112667	14660.6	1	0	4	2	2	1	1	1	2	2	1	1	0	0	32.1	1	29	1	1.98	2	0.841	2	1	150
112668	28194	2	0	4	3	4	3	0	0	1	0	0	0	0	0	34	1	32.2	1	0.383	0	1.15	2	2	157
112670	28545	2	1	5	1	1	3	1	0	1	0	0	0	1	0	40.1	1	39.1	1	0.099	0	0.62	1	1	154
112677	41450	1	0	5	2	3	3	1	0	2	2	2	1	1	0	19.1	0	17.4	0	0.574	1	0.834	2	2	149
112684	14163.9	2	0	5	2	2	0	1	0	1	1	2	1	0	1	38.2	1	36.4	1	0.636	1	0.886	2	2	169
112685	5555.76	2	0	5	0	1	0	1	0	1	0	2	1	0	0	24.3	0	22.9	0	0.6	1	0.523	0	1	167
112688	9158.93	2	0	5	3	4	2	0	0	0	0	0	0	0	0	50.2	2	48.2	2	1.21	2	0.487	0	1	157
112692	24595.4	1	0	4	0	1	0	0	0	2	1	0	0	0	1	18.9	0	17.2	0	1.23	2	0.177	0	1	165
112693	150108	1	0	1	1	3	1	0	0	0	2	1	1	1	0	15.1	0	14	0	0.277	0	0.59	1	1	160
112697	159969	1	0	3	1	3	1	1	0	1	1	1	1	0	0	45.6	2	43.6	2	0.776	2	0.971	2	2	163
112698	39226.6	2	0	3	3	4	0	0	0	1	0	0	0	0	0	27.8	1	26.4	1	0.731	1	0.4	0	1	158
112699	22842.8	1	1	3	2	1	0	1	0	0	0	1	1	0	0	30	1	28.2	1	0.448	0	1.02	2	1	157
112702	35972.6	2	0	3	2	1	1	0	0	1	2	0	0	0	0	11.2	0	10.2	0	0.539	1	0.177	0	2	159
112703	18565	1	0	4	1	1	0	1	0	1	0	1	1	0	0	18.5	0	16.5	0	0.96	2	0.713	1	1	151
112706	25414.1	2	0	3	2	1	1	0	0	0	1	0	0	0	0	46.9	2	45.4	2	0.521	1	0.746	1	2	158
112709	71938	1	0	3	2	3	0	0	0	0	0	0	0	0	0	50.9	2	49.2	2	0.593	1	0.834	2	2	167
112711	23590.6	2	1	2	0	1	1	1	1	0	1	2	1	0	1	52.9	2	50.4	2	1.05	2	1.14	2	2	164
112712	13703.3	1	1	4	0	3	3	0	0	0	1	1	0	0	0	29.9	1	28.6	1	0.639	1	0.359	0	2	153
112713	21300.3	1	1	5	1	2	0	1	1	1	0	0	0	0	0	22.6	0	21.3	0	0.39	0	0.584	1	1	160
112716	15975.1	2	0	4	2	3	0	1	0	2	2	2	1	0	0	18.4	0	17	0	0.614	1	0.532	1	1	158
112718	156015	1	0	3	2	1	3	1	1	0	1	2	1	1	1	53.2	2	50.4	2	0.543	1	1.94	2	1	156
112720	6967.13	2	0	4	2	1	1	1	0	1	2	2	1	0	0	35.4	1	33.9	1	0.609	1	0.588	1	2	155
112724	21449.2	2	0	3	3	4	1	0	0	1	0	2	1	0	0	20.3	0	19.2	0	0.426	0	0.362	0	1	168
112725	15903	2	0	1	0	1	3	1	1	0	0	2	1	0	0	18.8	0	17.6	0	0.306	0	0.565	1	2	152
112726	34318.1	1	0	4	2	2	0	1	0	2	2	1	0	0	0	31.5	1	29.6	1	0.683	1	0.961	2	2	172
112729	52935.2	1	0	5	2	3	1	0	0	1	0	0	0	0	0	46.1	2	44.8	2	0.359	0	0.631	1	1	172
112730	14007.8	2	0	3	3	4	1	0	0	1	0	0	0	0	0	31.6	1	29.9	1	0.838	2	0.612	1	2	156
112731	49232.6	2	0	1	2	1	2	1	0	1	2	1	0	0	0	30.6	1	29.4	1	0.579	1	0.31	0	2	165
112738	8560.18	1	1	3	0	2	1	1	1	2	0	1	1	1	0	28.8	1	26.6	1	0.915	2	0.877	2	1	167
112740	72871.6	2	0	3	1	2	1	1	0	0	1	2	1	0	0	55	2	52.9	2	0.817	2	1.05	2	2	167
112744	27345.9	1	0	3	2	1	1	0	0	0	1	0	0	1	0	13.7	0	12.4	0	0.226	0	0.785	1	2	167
112745	36302.8	2	0	3	3	4	1	0	0	2	0	2	1	1	1	27.7	1	25.9	1	0.985	2	0.511	0	2	152
112747	17430.8	1	1	5	0	1	1	1	1	1	1	0	0	0	0	35.5	1	34.3	1	0.191	0	0.771	1	2	158
112749	25359.2	1	0	4	2	1	1	1	0	1	2	2	1	1	1	32.5	1	30.6	1	0.89	2	0.676	1	1	161
112752	19808.7	1	0	5	0	1	3	1	0	2	1	1	1	0	0	13	0	11.9	0	0.181	0	0.653	1	1	149
112760	114878	1	0	2	1	1	1	0	0	1	1	1	0	1	0	23.1	0	21.8	0	0.502	0	0.557	1	2	149
112762	44008.1	1	0	3	3	4	0	1	0	1	0	0	0	0	0	39.7	1	38.3	1	0.479	0	0.546	1	1	157
112764	10693.5	1	1	5	2	1	2	1	0	0	1	1	1	1	0	35.1	1	33.6	1	0.268	0	0.936	2	2	169
112769	76886.8	1	0	3	2	1	3	0	0	0	2	1	0	0	0	19	0	18.1	0	0.43	0	0.177	0	1	169
112773	22289.8	2	0	1	2	1	2	1	0	0	2	1	1	1	0	34.7	1	33.4	1	0.56	1	0.487	0	2	161
112776	15132.5	2	0	1	3	4	1	0	0	0	0	0	0	0	0	36.1	1	34.8	1	0.464	0	0.579	1	2	166
112781	28885.2	2	1	3	1	2	1	1	0	0	1	0	0	1	0	45.2	2	43.8	2	0.658	1	0.438	0	2	156
112783	43472.1	1	0	2	0	1	2	1	0	0	2	2	1	1	0	24.5	0	23.6	0	0.398	0	0.177	0	1	161
112789	24201.4	1	0	4	2	3	2	1	0	1	2	2	1	0	0	35	1	33.5	1	0.282	0	0.891	2	1	171
112790	99923.1	1	0	2	0	1	0	1	0	1	0	1	0	0	0	49.3	2	47.5	2	0.668	1	0.874	2	2	157
112792	48465.6	1	0	3	0	1	0	0	1	2	1	0	0	0	0	26.1	0	24.9	1	0.426	0	0.523	0	1	164
112793	18935.6	2	0	4	3	4	2	0	0	1	2	1	0	0	0	44	2	42.3	2	0.701	1	0.68	1	1	164
112794	51331.7	1	0	2	3	4	3	0	0	0	0	0	0	0	0	93	2	90.4	2	0.705	1	1.43	2	2	153
112795	12195.8	2	0	4	3	4	1	0	0	1	0	2	1	0	0	75.1	2	72.5	2	1.35	2	0.996	2	1	161
112797	9242.4	2	0	4	2	2	1	0	0	1	2	1	0	0	0	28.9	1	27.3	1	0.72	1	0.549	1	2	163
112802	138351	1	1	3	2	1	3	1	1	2	0	2	1	1	1	15.1	0	13.9	0	0.501	0	0.438	0	1	159
112805	24349.6	2	1	5	0	2	0	1	1	0	0	0	0	0	0	32	1	30.5	1	0.473	0	0.732	1	1	160
112817	86487.8	2	0	3	1	3	1	0	0	1	2	0	0	0	0	20.8	0	19.4	0	0.579	1	0.493	0	1	158
112825	14967.8	2	0	3	3	4	3	0	0	0	0	0	0	0	0	66.2	2	63.9	2	0.615	1	1.36	2	2	150
112826	24192.8	1	0	4	1	1	3	1	0	2	1	0	0	0	0	14.9	0	13.6	0	0.747	1	0.269	0	2	152
112828	7402.66	1	1	5	0	1	2	1	0	1	0	1	0	1	0	23.1	0	21.8	0	0.511	1	0.49	0	2	149
112834	37297.4	2	0	3	2	1	1	0	0	0	2	2	1	1	0	16.2	0	14.2	0	1.11	2	0.56	1	2	168
112835	32143.6	1	1	3	2	2	0	1	0	2	2	2	1	1	0	22.4	0	21.1	0	0.316	0	0.745	1	2	166
112839	84562	2	0	3	2	3	1	0	0	1	1	0	0	0	0	27.9	1	26.8	1	0.395	0	0.376	0	1	163
112844	10798.9	1	1	4	2	3	0	0	0	2	1	0	0	0	0	22.9	0	21.3	0	0.44	0	0.854	2	1	168
112845	64815.7	1	0	3	1	1	1	0	0	2	1	1	0	0	0	17.6	0	16.5	0	0.475	0	0.35	0	2	149
112847	66530.6	2	0	3	0	1	1	0	0	1	2	2	1	0	0	8.16	0	6.85	0	0.533	1	0.492	0	2	160
112849	39820	2	0	4	2	1	0	0	0	0	1	0	0	0	0	89.7	2	83.7	2	4.7	2	1	2	1	166
112850	26728.8	1	0	3	1	1	1	1	0	1	1	0	0	0	0	40.9	1	38.6	1	1.05	2	0.929	2	2	158
112851	19790.9	1	1	3	2	1	1	1	1	1	0	1	0	0	0	31.6	1	30.3	1	0.88	2	0.177	0	1	165
112853	14755.8	1	1	2	0	3	1	1	1	1	2	1	0	1	1	8.09	0	6.77	0	0.247	0	0.789	1	1	156
112854	15791.6	2	0	1	3	4	2	0	0	0	0	0	0	0	0	35.9	1	34.7	1	0.483	0	0.467	0	2	152
112855	20136.3	1	0	5	2	1	2	0	1	1	0	1	0	1	1	63	2	61	2	0.53	1	1.17	2	1	164
112859	82450.8	1	0	3	2	1	3	1	0	0	1	2	1	1	0	23.7	0	22.2	0	0.715	1	0.522	0	2	156
112860	70711.6	2	1	3	1	2	0	1	0	0	0	0	0	0	0	78	2	74.7	2	1.12	2	1.89	2	1	149
112861	46706.9	1	0	3	2	1	2	1	0	0	1	2	1	1	0	44.9	2	42.2	2	1.3	2	1.04	2	2	151
112863	25991.6	1	0	5	2	1	0	1	0	2	1	1	1	1	0	12.4	0	11.4	0	0.503	0	0.177	0	1	152
112864	15766.6	2	0	1	2	1	1	0	0	2	0	0	0	0	0	32.6	1	31.3	1	0.57	1	0.492	0	2	155
112867	23391.3	1	0	1	3	4	1	0	0	1	0	0	0	0	0	22.2	0	20.9	0	0.593	1	0.433	0	2	159
112869	48478.2	2	0	3	2	1	1	0	0	1	0	2	1	1	0	39.3	1	37.3	1	0.827	2	0.873	2	2	166
112877	33135.1	2	0	4	1	1	0	0	0	2	2	2	1	0	0	62.9	2	55.3	2	6.08	2	1.25	2	1	163
112882	43535.7	2	0	3	2	1	0	0	0	1	2	0	0	0	0	33.2	1	31.5	1	0.739	1	0.636	1	2	158
112884	37392.3	2	0	4	2	1	1	0	0	1	2	2	1	0	0	15.6	0	14.4	0	0.699	1	0.177	0	1	166
112892	4925.22	2	0	5	3	4	0	0	0	1	0	0	0	0	1	18.2	0	16.6	0	0.332	0	0.996	2	2	171
112896	4243.28	2	0	4	3	4	0	0	0	1	0	0	0	0	1	22.3	0	21	0	0.612	1	0.446	0	1	150
112899	7944.4	2	0	1	3	4	0	1	0	1	2	1	0	0	0	34.9	1	33.3	1	0.939	2	0.346	0	2	164
112901	200495	2	1	3	2	3	2	1	1	1	0	2	1	1	0	56.5	2	54.1	2	0.926	2	1.21	2	2	149
112902	102644	2	0	3	2	1	2	0	0	1	2	2	1	1	0	48.9	2	47	2	0.868	2	0.753	1	1	166
112905	7947.87	2	0	5	3	4	0	0	0	1	0	0	0	0	0	65.2	2	63.2	2	0.901	2	0.865	2	2	169
112910	20397.5	2	0	2	1	2	0	1	1	1	2	1	1	0	0	17.3	0	15.9	0	0.533	1	0.587	1	2	156
112913	27256.1	2	1	5	2	1	2	1	0	0	1	1	1	1	1	75.5	2	73.5	2	0.518	1	1.18	2	1	169
112926	49415.3	1	1	3	2	2	2	1	0	0	0	2	1	0	0	67.6	2	65.4	2	1.45	2	0.517	0	2	151
112929	9081.16	2	0	4	1	1	0	1	1	2	1	2	1	1	1	21	0	19.6	0	0.819	2	0.177	0	2	150
112931	18928.2	2	0	4	2	1	1	0	0	1	2	1	0	0	0	29.2	1	27.6	1	0.834	2	0.465	0	2	153
112938	202645	2	1	3	2	2	2	0	0	1	1	1	1	0	1	36.7	1	35.5	1	0.293	0	0.659	1	3	156
112942	24637.9	1	0	2	2	1	1	0	0	2	2	0	0	0	0	24.3	0	23.1	0	0.553	1	0.405	0	2	151
112944	23822.5	1	1	4	2	2	0	1	1	2	2	1	1	1	0	26.6	1	25.2	1	0.578	1	0.517	0	2	157
112948	67755.4	1	0	5	2	3	2	0	0	2	2	1	0	0	0	25.3	0	24.3	0	0.299	0	0.403	0	1	159
112949	17919.4	2	0	1	2	1	2	1	0	2	2	2	1	1	0	13	0	11.7	0	0.393	0	0.642	1	2	166
112955	57982.4	2	0	1	2	1	2	1	0	0	2	2	1	0	0	29.2	1	28.2	1	0.422	0	0.319	0	1	159
112958	15290.2	2	0	4	1	3	3	1	0	2	2	1	1	0	0	11	0	9.6	0	0.715	1	0.365	0	2	171
112960	23905.7	2	0	1	2	1	1	0	0	1	1	1	1	0	0	21.8	0	20.7	0	0.444	0	0.411	0	1	168
112961	39259.7	1	0	5	2	1	2	0	1	2	1	1	0	1	0	12.4	0	11.3	0	0.333	0	0.458	0	1	169
112962	45134.3	2	0	2	0	1	0	0	0	2	1	0	0	0	0	17	0	16.1	0	0.444	0	0.177	0	2	157
112965	5273.49	2	0	4	2	3	1	0	0	2	2	0	0	0	1	18.1	0	17	0	0.415	0	0.421	0	1	171
112966	56530.8	1	0	1	0	1	0	1	0	1	0	1	0	1	0	29.6	1	28.1	1	0.475	0	0.706	1	2	160
112967	6717.08	2	0	4	2	2	0	1	0	1	0	2	1	0	0	13.1	0	11.7	0	0.587	1	0.503	0	1	152
112968	53967.6	2	0	2	2	2	2	0	0	0	1	0	0	0	0	26	0	25.2	1	0.342	0	0.177	0	2	153
112972	9238.99	2	0	4	1	3	3	0	0	2	1	2	1	0	0	26.5	1	25.1	1	0.641	1	0.446	0	1	167
112977	54648.8	1	1	3	0	2	1	1	0	0	2	1	1	0	0	30.3	1	28.4	1	0.566	1	1.02	2	1	159
112978	206339	2	1	3	2	2	1	1	1	0	1	2	1	1	1	26.4	1	24	0	0.958	2	1.16	2	2	157
112981	69066.3	2	0	3	2	1	2	0	0	1	2	0	0	0	0	37.1	1	35.4	1	0.591	1	0.823	2	2	170
112983	75705.7	2	0	3	2	1	1	0	0	0	1	2	1	1	0	61	2	59.6	2	0.424	0	0.697	1	1	161
112986	30733.3	1	0	4	1	3	2	0	0	1	1	1	0	0	0	17.3	0	16.1	0	0.518	1	0.415	0	2	168
112987	45598.1	1	0	5	2	1	2	0	0	2	1	1	0	0	0	48.8	2	46.6	2	0.606	1	1.22	2	1	154
112991	31800.8	1	0	3	3	4	1	0	0	2	2	0	0	0	0	12.1	0	10.6	0	1.09	2	0.177	0	1	158
112992	42847.5	1	1	3	2	2	1	1	1	0	0	1	1	0	0	114	2	107	2	5.64	2	1.19	2	1	151
112996	50570.9	2	0	3	3	4	2	0	0	0	0	0	0	0	0	40.9	1	39.8	1	0.334	0	0.475	0	2	166
112999	53177.1	1	1	3	1	1	1	1	1	1	1	0	0	0	0	55.1	2	53.4	2	0.642	1	0.732	1	1	165
113001	12546.7	2	0	1	2	2	2	0	0	0	0	0	0	0	0	13.6	0	12.1	0	0.732	1	0.469	0	2	161
113008	14093.8	1	1	4	1	2	0	1	0	2	2	0	0	0	0	36	1	34.5	1	0.73	1	0.52	0	1	168
113009	6575.27	2	0	5	2	1	0	0	0	1	0	2	1	1	0	37.6	1	35.9	1	0.773	2	0.652	1	1	167
113010	39970.5	1	0	3	2	1	0	1	0	2	2	2	1	1	1	17	0	15.5	0	0.433	0	0.743	1	1	149
113013	28236.7	2	1	2	2	1	0	1	0	0	2	2	1	0	0	38.6	1	36.1	1	1.27	2	0.982	2	1	162
113014	26754.3	2	1	4	1	3	1	0	0	1	2	2	1	0	0	24.8	0	22.9	0	0.671	1	0.915	2	2	149
113023	20149.6	2	0	5	2	1	3	0	0	1	0	2	1	0	0	41.1	1	39.6	1	0.813	2	0.4	0	1	169
113026	31521.4	1	0	5	2	1	2	1	1	1	1	1	0	1	1	37.6	1	35.5	1	0.576	1	1.28	2	1	169
113027	40101.2	2	0	3	2	3	0	0	0	1	2	0	0	0	0	25.9	0	24.1	0	0.751	2	0.738	1	2	171
113030	13385.2	2	0	5	1	1	1	1	0	1	0	1	0	0	0	11	0	10	0	0.295	0	0.443	0	2	169
113032	18093	1	0	1	3	4	0	1	0	0	1	2	1	1	1	18.1	0	16.7	0	0.579	1	0.556	1	2	164
113033	21581.4	2	0	5	2	1	1	0	0	1	2	2	1	1	0	64.8	2	62.8	2	0.588	1	1.11	2	2	165
113038	7156.33	1	1	4	1	2	1	1	0	2	1	1	0	0	0	71	2	68.9	2	0.694	1	1.15	2	2	156
113043	17920.5	2	0	4	3	4	3	0	0	1	0	0	0	0	0	55.5	2	53.7	2	0.62	1	0.898	2	1	172
113047	15073	1	1	3	1	2	0	1	0	1	1	0	0	0	0	87	2	82.3	2	2.81	2	1.61	2	2	156
113051	56168	1	0	3	3	4	2	0	0	0	0	1	0	0	0	40.4	1	39	1	0.411	0	0.698	1	2	169
113052	15618.5	1	0	4	3	4	3	0	0	1	0	2	1	0	1	90.6	2	63.4	2	24.4	2	2.33	2	2	167
113055	34990.8	2	0	1	1	1	1	0	0	0	2	2	1	1	0	20.6	0	19.2	0	0.433	0	0.676	1	2	154
113056	18744	2	0	4	3	4	1	1	0	2	0	2	1	0	0	21.2	0	19.5	0	0.59	1	0.795	1	1	166
113057	14584.8	2	0	4	2	3	1	1	1	0	0	2	1	1	1	18.3	0	17.4	0	0.357	0	0.304	0	2	151
113059	9224.35	2	0	5	2	1	1	0	0	1	0	0	0	0	0	25.8	0	23.9	0	0.835	2	0.82	2	1	167
113060	9301.16	1	0	1	0	1	1	0	0	0	2	1	1	1	1	24.4	0	23.4	0	0.252	0	0.5	0	2	155
113061	18244.7	2	0	5	2	1	3	0	0	1	0	1	0	0	0	45.4	2	44.4	2	0.321	0	0.431	0	1	159
113064	38914.4	1	1	4	2	1	1	1	1	0	0	1	0	1	0	49.5	2	47.7	2	0.633	1	0.895	2	2	162
113066	34870.2	2	0	2	2	3	1	0	0	2	2	0	0	0	0	24.5	0	23.6	0	0.397	0	0.177	0	2	153
113068	13306.9	2	0	4	2	1	1	0	0	1	2	2	1	0	0	84.1	2	81.8	2	0.895	2	1.08	2	2	171
113073	11247.6	1	1	4	1	1	0	1	1	1	0	1	0	0	0	34.8	1	33	1	0.347	0	1.22	2	2	171
113078	78975.5	2	0	3	2	1	2	0	0	0	2	1	0	0	0	19.7	0	18.7	0	0.373	0	0.326	0	1	151
113079	7980.84	2	0	5	3	4	1	0	0	1	0	2	1	0	0	21.6	0	20.5	0	0.335	0	0.461	0	2	156
113080	35506.3	1	0	4	3	4	2	0	0	1	0	0	0	0	0	21.5	0	20.7	0	0.374	0	0.177	0	2	153
113081	50709.8	2	0	3	3	4	2	0	0	0	0	1	0	0	0	29.9	1	28.6	1	0.433	0	0.627	1	1	162
113083	27950.6	2	0	1	0	1	1	0	0	0	1	2	1	1	1	10.7	0	9.49	0	0.356	0	0.607	1	1	159
113084	28050.7	2	0	2	3	4	0	0	0	0	0	0	0	0	0	27.1	1	25.5	1	0.877	2	0.412	0	1	160
113087	47911.5	2	0	3	2	2	1	0	0	1	1	2	1	0	1	31	1	29.5	1	0.74	1	0.519	0	2	166
113091	10022.9	2	0	1	0	2	0	0	0	1	0	0	0	0	0	47	2	45.6	2	0.595	1	0.556	1	1	152
113092	11901.7	2	0	2	0	1	0	1	0	0	0	2	1	1	1	34.9	1	32.9	1	0.878	2	0.869	2	1	160
113094	11649	2	1	5	2	1	3	1	0	0	0	0	0	0	0	124	2	118	2	3.24	2	2.25	2	2	170
113098	184082	1	0	3	2	1	2	0	0	2	2	0	0	0	0	56.2	2	54.4	2	0.578	1	0.986	2	2	149
113099	8918.48	2	0	4	3	4	0	0	0	1	0	0	0	0	0	69.5	2	66.7	2	1.48	2	1.05	2	2	163
113101	30817.4	1	0	5	2	1	1	1	0	0	1	0	0	1	0	29.8	1	28.8	1	0.323	0	0.442	0	1	159
113104	179044	2	0	3	2	1	2	1	0	0	2	1	1	1	0	51.6	2	49.2	2	1.25	2	0.837	2	2	154
113110	75070.3	1	0	2	2	3	1	1	0	2	0	2	1	0	1	48.8	2	47.1	2	0.613	1	0.848	2	3	156
113111	24388.6	1	0	5	2	1	2	1	1	1	1	2	1	1	0	15.8	0	14.9	0	0.232	0	0.395	0	1	160
113113	16866.7	2	0	5	1	1	0	1	0	1	0	1	1	1	0	76.3	2	74.3	2	0.659	1	1.07	2	2	170
113116	5529.49	1	1	4	2	1	1	1	1	0	1	2	1	1	1	63.3	2	60.8	2	1.03	2	1.18	2	1	167
113117	17727.1	2	0	5	2	2	2	0	0	0	1	2	1	0	0	43.4	2	41.7	2	0.581	1	0.713	1	1	164
113122	36841.3	2	0	2	2	1	2	1	1	0	1	1	0	1	0	40.6	1	39.8	1	0.351	0	0.177	0	1	161
113123	65433.7	2	0	3	2	1	1	0	0	0	1	0	0	0	0	101	2	98	2	0.653	1	1.62	2	1	156
113125	12125.7	2	0	5	2	1	2	0	0	2	2	2	1	0	1	32.4	1	31.2	1	0.099	0	0.783	1	1	156
113128	49307	1	1	3	2	1	1	0	0	0	1	0	0	0	0	51.5	2	50	2	0.606	1	0.646	1	2	171
113141	64030.6	1	0	4	1	2	0	0	0	1	0	1	0	0	0	35	1	33.1	1	0.819	2	0.807	2	1	151
113142	35251.4	2	0	1	2	1	2	1	0	0	2	2	1	0	0	18.2	0	16.9	0	0.481	0	0.515	0	1	159
113145	34468.8	2	1	5	1	2	2	1	0	1	0	1	0	0	0	13.7	0	12.6	0	0.354	0	0.513	0	1	160
113152	225156	2	1	3	2	1	2	1	0	0	1	0	0	1	0	69.1	2	66.5	2	1.25	2	1.11	2	2	161
113153	303142	1	0	3	2	3	2	0	0	0	1	0	0	0	0	35.5	1	34.3	1	0.356	0	0.558	1	1	159
113154	186039	1	0	3	2	1	2	1	0	2	1	0	0	0	0	10.5	0	9.53	0	0.37	0	0.355	0	2	166
113155	168585	2	0	3	1	2	1	1	0	1	2	2	1	1	0	14.6	0	12.9	0	0.812	2	0.65	1	1	149
113158	133240	1	0	3	2	1	0	0	0	2	0	1	0	0	0	11.5	0	10.1	0	0.465	0	0.615	1	1	161
113163	43471.4	2	1	2	0	1	3	1	1	1	0	1	1	1	0	33.8	1	32.7	1	0.623	1	0.177	0	2	157
113166	33827.8	1	0	1	2	1	2	1	0	0	2	2	1	1	0	17.6	0	15.7	0	1.3	2	0.303	0	2	165
113169	8445.06	2	0	3	2	1	2	0	0	1	2	2	1	0	0	50.4	2	48.9	2	0.744	1	0.445	0	2	161
113174	6506.28	2	0	4	3	4	3	0	0	1	0	0	0	0	0	49.9	2	48.4	2	0.395	0	0.867	2	2	163
113178	4827.14	2	0	4	2	2	1	0	0	1	2	2	1	1	0	30.3	1	28.7	1	0.687	1	0.607	1	1	167
113182	31113	2	0	1	1	1	2	0	0	0	2	2	1	1	0	30.5	1	29	1	0.614	1	0.578	1	2	154
113185	48735	1	0	5	3	4	2	1	0	0	0	1	0	0	0	48.3	2	45.9	2	1.22	2	0.848	2	1	169
113186	64383.4	1	0	1	3	4	1	0	0	1	0	0	0	0	0	54.4	2	52.8	2	0.562	1	0.77	1	2	154
113189	10646.8	1	0	4	0	1	1	1	0	2	2	2	1	0	0	17.9	0	13.6	0	3.17	2	0.788	1	1	167
113190	23915.5	2	0	3	3	4	1	0	0	1	0	1	0	1	0	18.6	0	17.3	0	0.561	1	0.476	0	1	157
113197	30923	2	0	1	2	1	0	0	0	1	2	0	0	0	0	45	2	42.3	2	1.33	2	1.06	2	1	165
113199	38250.7	2	1	3	2	2	1	1	0	1	0	0	0	0	0	32.7	1	31.3	1	0.608	1	0.515	0	2	152
113201	89224.9	2	1	3	2	2	2	0	0	0	1	0	0	0	0	32.3	1	30.6	1	0.641	1	0.808	2	1	149
113202	17629.1	2	1	4	0	4	2	1	1	1	0	1	1	0	0	33.4	1	31.5	1	0.873	2	0.772	1	3	156
113205	3473.75	2	0	4	3	4	0	0	0	1	0	2	1	1	0	26.9	1	25.5	1	0.421	0	0.701	1	1	171
113208	18540.3	2	0	3	3	4	2	0	0	1	0	0	0	0	0	26.7	1	24.7	0	0.825	2	0.85	2	1	150
113209	44382.5	2	0	4	2	1	2	1	0	0	1	1	0	0	0	14.5	0	13.1	0	0.438	0	0.724	1	2	149
113213	115257	2	0	3	2	1	2	0	0	0	1	1	1	0	0	18.5	0	16.8	0	0.331	0	1.05	2	1	165
113215	14259.3	2	0	4	1	3	0	0	0	2	1	0	0	0	0	17	0	16	0	0.578	1	0.177	0	1	168
113216	49843.6	1	0	3	3	4	1	0	0	1	0	2	1	1	1	29.5	1	26.3	1	2.06	2	0.858	2	1	165
113220	25565.3	2	0	5	2	1	2	0	0	0	0	0	0	0	0	59.3	2	57.3	2	0.836	2	0.899	2	1	163
113221	11579.4	1	0	5	3	4	0	0	0	1	0	0	0	0	0	11	0	10.3	0	0.28	0	0.177	0	1	168
113224	20305.1	1	1	4	1	1	1	1	0	2	1	0	0	0	0	36.5	1	34.8	1	0.792	2	0.605	1	2	153
113226	15150.2	1	0	4	3	4	3	0	0	2	0	0	0	0	1	23.8	0	21.6	0	1.29	2	0.623	1	2	163
113227	59385.6	1	0	3	2	2	1	1	0	2	1	2	1	1	1	33.5	1	32.1	1	0.569	1	0.583	1	2	158
113231	35426.6	2	1	3	0	2	1	1	0	2	2	2	1	0	0	62.3	2	58.7	2	2.4	2	0.888	2	1	155
113232	14452	1	0	4	2	1	2	1	0	0	1	2	1	0	0	22.4	0	20.5	0	1.41	2	0.177	0	3	156
113240	14094.2	2	1	4	2	2	2	1	0	1	1	1	1	1	1	23.9	0	22.6	0	0.447	0	0.529	0	2	171
113243	41191.4	2	0	3	3	4	1	1	0	0	0	2	1	1	1	40.3	1	39.2	1	0.322	0	0.472	0	2	149
113244	7293.95	2	1	5	2	2	3	1	0	1	2	2	1	0	0	57.1	2	54.7	2	1.05	2	1.06	2	2	170
113249	8943.56	2	0	2	0	2	1	0	0	2	2	2	1	0	0	22.7	0	21.5	0	0.698	1	0.177	0	1	167
113256	35037.4	1	0	2	2	1	2	1	0	0	2	2	1	1	1	39.9	1	38.3	1	0.632	1	0.666	1	2	152
113257	22092.6	2	1	4	2	1	2	0	0	0	1	1	1	0	0	36.5	1	34.6	1	1.08	2	0.586	1	1	172
113260	11392.3	2	0	3	3	4	1	0	0	2	0	0	0	0	0	22.6	0	21.6	0	0.566	1	0.177	0	1	167
113266	6129.85	2	0	5	0	1	1	0	0	1	2	0	0	0	0	23.6	0	22.2	0	0.277	0	0.814	2	2	170
113267	72370.3	2	1	2	1	2	0	0	0	1	1	1	0	0	1	54.7	2	53.6	2	0.657	1	0.486	0	2	162
113268	16023.1	2	1	4	0	1	1	1	0	1	0	2	1	1	1	32.1	1	30.6	1	0.571	1	0.636	1	1	171
113269	35979.4	1	0	3	3	4	1	0	0	1	0	0	0	0	0	71.3	2	69.1	2	0.937	2	0.961	2	2	169
113270	25567.4	1	0	1	3	4	1	1	0	1	0	2	1	1	1	24.1	0	22.3	0	0.481	0	1.08	2	2	155
113271	11716.1	2	0	4	2	2	3	1	0	0	1	2	1	1	0	62.2	2	59.8	2	1.01	2	0.977	2	2	171
113275	99706.1	1	1	3	2	1	2	1	0	0	1	0	0	0	0	137	2	85	2	45.3	2	5.3	2	1	162
113285	19917.7	2	0	1	2	2	0	1	1	1	0	2	1	1	1	19.7	0	18.7	0	0.213	0	0.489	0	1	152
113286	6075.54	1	1	3	2	2	1	0	0	1	1	1	1	0	0	23.3	0	22.3	0	0.551	1	0.177	0	2	167
113292	52671.6	1	0	2	2	3	2	1	0	0	1	2	1	0	1	44	2	42.6	2	0.563	1	0.52	0	1	154
113294	24899.5	1	0	5	2	1	2	0	0	0	0	0	0	0	0	64.9	2	63	2	0.584	1	1.04	2	1	154
113297	21535.7	2	0	3	3	4	0	0	0	1	0	1	1	0	0	20.9	0	19.7	0	0.449	0	0.458	0	1	158
113298	16782.3	2	0	4	2	3	1	1	1	1	0	2	1	1	1	51.1	2	48.9	2	0.959	2	0.995	2	1	167
113300	53281.3	2	0	3	1	3	1	1	1	1	0	2	1	0	0	43.8	2	41.8	2	0.675	1	1.03	2	1	152
113302	16402.3	2	0	5	3	4	2	0	0	0	0	0	0	0	0	40.3	1	39	1	0.541	1	0.434	0	1	169
113305	208736	1	1	3	2	1	2	0	0	2	0	1	0	0	0	50	2	48.7	2	0.531	1	0.51	0	1	153
113311	7336.82	1	1	3	0	1	0	0	0	2	0	1	0	0	0	42.6	2	41	2	0.507	1	0.848	2	2	167
113313	33968.9	1	0	4	0	1	1	1	0	2	2	0	0	0	0	18.3	0	17.1	0	0.777	2	0.177	0	2	165
113314	301354	1	0	3	1	3	2	1	0	1	2	2	1	1	0	31.1	1	29.7	1	0.305	0	0.821	2	2	166
113316	61698	1	0	3	1	1	1	1	0	1	2	1	0	1	1	32.6	1	29.2	1	1.24	2	1.87	2	1	165
113321	22918.9	1	0	4	3	4	1	1	0	1	0	0	0	0	0	36.5	1	34.3	1	0.858	2	1.05	2	1	170
113325	574871	1	0	3	2	3	1	0	0	1	1	0	0	0	1	29	1	28.2	1	0.347	0	0.177	0	2	172
113326	15022.3	1	0	4	0	3	0	0	0	1	0	2	1	1	0	37.4	1	36.2	1	0.495	0	0.414	0	2	152
113327	26989.9	1	0	4	0	3	0	0	0	2	0	2	1	0	0	23.2	0	21.4	0	0.65	1	0.89	2	2	170
113328	3145.64	2	0	4	3	4	0	0	0	1	1	2	1	0	0	29	1	27.7	1	0.523	1	0.541	1	1	150
113329	20420.5	2	0	4	3	4	2	0	0	2	0	0	0	0	0	30.7	1	29	1	0.566	1	0.792	1	1	163
113332	26233	2	0	3	1	1	1	0	0	1	2	1	0	0	0	16.1	0	15	0	0.603	1	0.177	0	2	151
113335	17026	1	0	4	3	4	1	0	0	1	0	0	0	0	0	78.1	2	76.5	2	0.698	1	0.63	1	1	158
113336	106845	1	1	3	0	1	2	1	0	2	0	0	0	0	1	42.9	2	39.3	1	2.36	2	0.955	2	2	164
113337	7258.77	2	0	4	2	3	1	0	1	1	1	2	1	1	1	20.9	0	19.3	0	0.791	2	0.553	1	2	152
113341	20301.6	2	0	5	2	1	2	0	0	0	0	1	1	0	0	10.4	0	8.96	0	0.837	2	0.279	0	1	159
113342	13778.1	2	1	4	2	2	1	0	0	1	1	2	1	1	0	14.7	0	13.4	0	0.391	0	0.656	1	1	161
113347	19236.4	2	0	5	2	1	1	0	0	1	0	1	1	1	0	10.4	0	9.42	0	0.262	0	0.467	0	1	164
113349	86288	1	0	3	2	3	2	1	0	2	1	2	1	1	1	17.2	0	15.8	0	0.469	0	0.625	1	1	156
113350	43269.3	2	0	3	0	1	0	1	0	2	2	2	1	0	0	23.1	0	21.7	0	0.683	1	0.386	0	2	159
113355	10027.8	2	1	2	0	3	1	1	0	0	0	2	1	0	0	56	2	52.9	2	1.23	2	1.57	2	2	164
113357	29476.8	2	1	1	1	1	2	1	1	0	2	0	0	1	0	41.9	1	40.1	1	0.92	2	0.614	1	2	159
113362	38877.9	1	1	3	1	2	1	1	0	2	1	0	0	0	0	72.2	2	70.6	2	0.809	2	0.53	1	2	157
113364	15987.6	2	0	2	0	1	0	0	0	0	0	1	0	1	0	39.9	1	37.9	1	0.963	2	0.713	1	1	170
113365	15124.7	2	0	5	2	3	1	0	0	1	1	0	0	0	0	23.9	0	22.4	0	0.268	0	0.907	2	2	165
113366	22557.7	2	0	1	1	1	0	0	0	1	2	2	1	0	0	10	0	8.88	0	0.494	0	0.392	0	2	166
113367	101590	1	1	3	2	1	2	1	1	1	1	2	1	1	1	22	0	20.3	0	0.605	1	0.808	2	1	149
113368	22722	1	0	4	1	3	0	1	0	1	0	0	0	0	0	38.9	1	36.8	1	0.943	2	0.856	2	2	170
113369	51385.7	1	0	2	2	1	2	0	0	0	2	2	1	1	0	29.1	1	27.3	1	0.688	1	0.669	1	1	161
113370	11488.1	1	1	2	2	1	2	1	0	0	2	0	0	0	0	64.6	2	62.5	2	0.542	1	1.25	2	1	171
113371	8026.91	2	1	4	2	3	1	1	0	2	1	2	1	1	0	57.2	2	55.4	2	0.958	2	0.579	1	2	156
113372	12470.7	1	1	4	2	2	2	1	0	1	0	2	1	1	1	70.4	2	67.3	2	1.31	2	1.5	2	1	152
113373	46382.3	1	0	3	2	1	1	1	0	1	1	0	0	0	0	26.7	1	25.2	1	0.519	1	0.704	1	2	156
113374	44116.1	2	0	3	2	3	0	0	0	1	2	0	0	0	0	28.2	1	26.5	1	0.82	2	0.552	1	1	156
113376	32439.3	2	0	4	1	2	0	1	0	2	1	0	0	1	0	25.6	0	24.2	0	0.556	1	0.604	1	1	168
113379	9548.57	1	1	4	2	2	1	0	0	2	1	2	1	1	1	78.2	2	70.5	2	5	2	2.27	2	2	155
113384	11331.6	2	0	4	2	1	1	0	0	0	0	2	1	0	0	58.1	2	54.2	2	2.57	2	0.999	2	2	168
113386	35323.9	2	0	4	1	3	0	0	0	1	1	2	1	1	0	23.6	0	21.9	0	0.666	1	0.743	1	1	172
113394	23838.4	1	0	4	2	3	1	0	0	1	1	0	0	0	0	44.1	2	42.2	2	1.03	2	0.624	1	2	171
113396	14087.3	2	0	4	2	1	1	0	0	2	2	0	0	0	0	9.8	0	9.07	0	0.275	0	0.177	0	2	171
113398	17741.9	2	0	4	2	2	2	0	0	1	1	1	0	1	0	58.1	2	56.3	2	0.844	2	0.721	1	2	171
113399	9273.72	1	1	4	2	1	2	1	0	1	1	1	1	0	0	17.2	0	16.3	0	0.372	0	0.282	0	2	169
113401	39143.5	2	0	5	2	3	2	0	0	0	0	0	0	0	0	40	1	39.1	1	0.176	0	0.462	0	1	169
113404	6083.71	1	1	4	0	1	0	1	1	1	0	1	1	0	0	15.2	0	11.8	0	1.77	2	1.38	2	2	163
113405	43738.7	2	0	2	1	1	0	1	1	1	2	1	1	1	1	26.4	1	25.3	1	0.449	0	0.331	0	1	165
113406	97462.2	2	0	3	2	1	2	0	0	1	2	2	1	1	1	12.3	0	11.1	0	0.58	1	0.383	0	2	157
113408	38464	1	0	3	3	4	1	0	0	2	0	1	0	0	0	17.9	0	17	0	0.461	0	0.177	0	2	149
113409	42746.1	2	0	3	1	3	0	0	0	2	1	1	0	1	0	57.4	2	55.7	2	0.638	1	0.827	2	1	157
113411	23185.1	1	0	4	3	4	3	0	0	0	0	0	0	0	0	20	0	17.5	0	1.6	2	0.574	1	2	166
113413	36171.3	2	0	4	1	1	1	0	0	1	2	2	1	0	0	34	1	32.4	1	0.592	1	0.682	1	1	172
113415	10902.6	2	0	2	2	1	2	0	0	1	2	1	1	0	0	31	1	29	1	0.514	1	1.24	2	2	156
113418	25096.3	2	0	3	2	1	0	0	0	1	2	0	0	0	0	16	0	14.9	0	0.502	0	0.295	0	2	156
113422	37498.2	2	0	1	3	4	0	0	0	1	0	0	0	1	0	28.8	1	27	1	0.844	2	0.688	1	2	162
113425	42076.3	2	0	2	2	1	1	0	0	1	1	1	0	0	0	35.5	1	34.5	1	0.511	1	0.177	0	1	165
113427	17173.1	2	1	1	0	1	1	1	0	1	2	2	1	0	0	17.2	0	15.2	0	1.02	2	0.659	1	1	162
113429	105155	2	1	3	0	2	3	0	0	0	0	0	0	0	0	146	2	92	2	46.5	2	6.49	2	2	153
113432	45501.6	1	0	3	3	4	2	0	0	1	1	0	0	0	0	30.3	1	29	1	0.641	1	0.395	0	1	167
113435	65970.9	2	0	2	2	3	2	0	0	1	1	2	1	1	0	24.7	0	23.6	0	0.395	0	0.412	0	1	153
113436	11923.6	2	0	4	2	3	2	0	0	1	2	0	0	0	0	29.8	1	28.2	1	0.723	1	0.591	1	2	171
113437	27714.6	1	1	5	1	1	3	1	0	2	1	1	0	1	0	79.5	2	77.1	2	0.589	1	1.45	2	2	152
113439	138060	1	1	3	0	1	1	1	0	1	0	1	0	0	0	36.9	1	35	1	0.641	1	0.956	2	1	167
113440	44285.6	2	0	2	2	1	2	0	0	0	2	2	1	0	0	65.9	2	63.2	2	0.725	1	1.61	2	1	162
113443	37607.5	1	0	5	2	1	2	1	1	2	0	2	1	1	1	37.5	1	35	1	0.985	2	1.25	2	1	161
113445	25443.7	2	0	1	0	1	0	0	0	2	2	1	0	0	0	34	1	32.7	1	0.35	0	0.64	1	1	170
113449	22936.5	2	0	1	3	4	0	0	0	0	0	0	0	0	1	76.9	2	75.4	2	0.579	1	0.676	1	2	161
113450	21889.3	2	1	4	2	2	0	1	0	2	0	2	1	0	0	45.7	2	43.7	2	0.975	2	0.789	1	2	162
113451	6952.38	2	0	4	1	2	0	1	1	2	2	2	1	1	1	48.5	2	46.2	2	0.775	2	1.26	2	1	171
113452	24833	1	1	3	2	1	1	1	0	0	1	1	1	0	1	33.2	1	31.1	1	1	2	0.839	2	2	167
113453	15154.7	1	0	5	0	1	1	0	0	0	2	0	0	0	0	29.6	1	28.3	1	0.25	0	0.755	1	1	158
113455	13991.3	1	1	1	0	1	3	1	0	1	2	2	1	1	1	35.5	1	33.8	1	0.614	1	0.771	1	1	170
113456	44982.7	2	1	3	1	2	1	1	1	1	0	0	0	1	1	23.7	0	22.3	0	0.501	0	0.571	1	2	158
113461	15676.2	1	0	5	2	1	2	0	0	1	0	1	0	0	0	11.3	0	10.5	0	0.183	0	0.362	0	2	171
113463	28676.3	2	0	2	0	2	3	0	0	1	1	1	0	1	0	31.8	1	30.6	1	0.426	0	0.442	0	1	154
113464	50572.3	2	0	3	0	3	0	0	0	1	1	0	0	0	0	30.7	1	29.4	1	0.578	1	0.488	0	2	159
113468	98373.1	1	0	1	1	2	1	0	0	2	2	2	1	1	0	22.7	0	21.5	0	0.499	0	0.394	0	1	159
113472	7424.58	2	0	4	0	3	3	1	0	2	2	0	0	0	0	39.2	1	37.2	1	1.14	2	0.581	1	1	167
113473	16272.7	2	1	4	2	1	2	1	0	1	0	0	0	0	0	21.2	0	19.6	0	0.502	0	0.778	1	2	170
113475	62184.8	2	1	3	1	2	1	1	1	1	0	0	0	0	0	86.3	2	81.2	2	3.82	2	0.993	2	2	172
113477	22524.2	2	1	4	0	2	1	1	1	2	0	2	1	1	1	33.2	1	31.1	1	0.996	2	0.838	2	1	172
113478	16246.8	2	0	4	1	3	1	0	0	1	2	2	1	1	0	15.7	0	14.5	0	0.423	0	0.469	0	1	151
113479	310494	2	1	3	2	2	1	0	0	0	1	0	0	0	1	45.4	2	38.6	1	5.41	2	1.08	2	2	157
113480	39259.7	1	0	5	2	1	2	0	0	1	0	1	0	0	0	20.2	0	18.8	0	0.444	0	0.674	1	1	169
113486	13700.9	2	0	5	2	3	1	1	0	2	2	2	1	1	0	38.2	1	36.4	1	0.36	0	1.13	2	1	161
113487	35535.6	2	0	4	1	1	2	1	0	1	2	2	1	1	1	11.3	0	9.75	0	0.665	1	0.624	1	1	168
113488	54092.2	2	1	3	0	2	1	0	0	1	0	1	1	0	0	71.1	2	69	2	0.743	1	1.04	2	2	158
113492	11421.3	1	1	4	2	2	0	1	0	1	0	0	0	0	0	43.7	2	42.1	2	0.738	1	0.542	1	1	163
113493	62564.4	1	0	3	2	1	2	1	0	2	1	1	0	0	0	20.5	0	19.7	0	0.336	0	0.177	0	2	159
113494	31562.4	2	0	3	2	1	1	1	0	1	2	2	1	1	0	32.7	1	31	1	0.569	1	0.842	2	1	149
113495	15846.4	2	0	1	3	4	2	0	0	1	0	2	1	0	0	24.5	0	22.3	0	1.17	2	0.775	1	1	170
113497	79050.9	2	0	3	3	4	2	0	0	0	0	0	0	0	0	45.5	2	42.8	2	1.62	2	0.823	2	1	164
113499	107396	1	0	3	2	3	1	0	0	2	1	0	0	0	1	38.9	1	37.8	1	0.518	1	0.299	0	2	168
113500	114477	2	1	3	1	1	1	1	0	1	1	1	0	0	0	25.8	0	24.8	1	0.497	0	0.177	0	2	162
113505	20948.9	2	0	4	2	1	2	0	0	0	0	1	1	1	0	35.1	1	32.8	1	1.6	2	0.382	0	1	151
113507	13884.4	2	0	3	3	4	1	0	0	1	0	0	0	0	0	47.9	2	46.3	2	0.611	1	0.741	1	2	159
113509	139147	1	0	3	2	3	2	1	0	1	1	0	0	0	0	42.8	2	32.6	1	8.59	2	1.17	2	2	170
113510	46505.2	2	1	4	1	2	2	1	1	1	1	2	1	1	1	152	2	146	2	1.44	2	3.81	2	1	166
113512	5240.2	2	0	5	3	4	0	0	0	1	0	2	1	0	0	23.6	0	22.5	0	0.343	0	0.457	0	2	152
113513	13765.2	2	0	1	3	4	1	0	0	1	2	0	0	0	0	27.7	1	26.3	1	0.538	1	0.583	1	1	155
113514	28491.4	1	0	2	2	1	0	1	0	2	0	2	1	1	1	22.9	0	21.7	0	0.493	0	0.456	0	1	149
113516	9079.65	2	1	3	1	1	3	1	1	2	0	2	1	0	0	15.3	0	13.2	0	1.11	2	0.716	1	1	167
113521	59953.1	1	1	3	2	3	1	1	0	0	2	1	1	0	0	50.1	2	48.1	2	0.774	2	0.988	2	2	163
113527	59538.4	1	0	1	0	1	1	1	1	0	2	2	1	0	0	25.6	0	24.5	0	0.352	0	0.481	0	1	162
113531	15923.9	2	0	2	0	1	0	0	0	0	0	1	1	0	0	35.3	1	33.3	1	0.756	2	0.932	2	1	171
113532	28866.9	2	0	5	2	1	2	1	0	1	0	1	0	0	1	31.3	1	30.1	1	0.442	0	0.486	0	1	169
113539	80051.3	1	0	3	2	1	1	0	0	0	2	2	1	1	1	16.7	0	15.3	0	0.727	1	0.412	0	2	159
113542	30990.2	1	0	2	2	1	0	1	1	2	1	1	1	1	1	36.4	1	33.6	1	1.48	2	1.08	2	1	156
113544	66741.7	1	0	3	3	4	1	0	0	1	0	1	0	0	0	42.9	2	41.4	2	0.692	1	0.548	1	1	151
113546	33644.5	1	1	2	0	1	2	0	0	2	2	0	0	0	0	74.3	2	72.3	2	0.933	2	0.746	1	1	151
113547	32764.6	2	1	4	1	3	1	1	1	2	0	2	1	1	0	17.1	0	15.4	0	0.868	2	0.524	0	1	163
113550	13029.6	1	0	5	2	1	0	0	0	2	2	1	0	0	1	31.9	1	30.7	1	0.635	1	0.284	0	1	168
113551	16025.4	2	0	1	2	2	0	0	0	0	1	1	0	1	0	24.9	0	23.3	0	0.377	0	0.908	2	2	156
113553	202632	2	0	3	2	1	2	1	0	0	2	2	1	1	0	25.1	0	23.4	0	0.862	2	0.539	1	2	166
113557	29351.8	2	0	4	3	4	2	0	0	0	0	0	0	0	0	58.3	2	54.4	2	2.66	2	0.981	2	1	169
113559	22121.2	1	1	1	2	1	2	1	0	0	2	2	1	0	1	27.9	1	26.9	1	0.249	0	0.505	0	1	161
113562	178291	1	0	3	1	3	0	0	0	2	2	1	1	0	1	14.7	0	13.5	0	0.459	0	0.474	0	2	149
113564	9731.31	2	0	5	3	4	1	0	0	1	0	0	0	0	0	37.4	1	35.9	1	0.352	0	0.734	1	1	162
113565	7890.78	2	0	5	0	1	1	0	0	2	0	1	0	0	0	22.4	0	21.3	0	0.199	0	0.575	1	1	160
113566	43576.5	2	0	5	2	1	2	1	0	1	1	0	0	0	0	17.5	0	16.7	0	0.318	0	0.177	0	2	153
113569	430327	1	0	3	2	1	2	1	0	1	2	1	0	1	0	55.8	2	54.3	2	0.538	1	0.693	1	1	172
113571	49843.6	1	0	3	3	4	1	0	0	1	0	0	0	0	1	56.3	2	54.6	2	0.64	1	0.77	1	1	165
113575	25601.5	1	0	3	0	1	0	1	0	2	1	1	0	0	1	24.3	0	23	0	0.476	0	0.493	0	2	166
113577	10332.5	2	0	4	2	2	1	1	0	0	2	2	1	1	1	15	0	13.3	0	0.582	1	0.787	1	1	152
113579	9478.14	2	0	4	3	4	0	0	0	1	0	1	0	0	0	88.5	2	86.1	2	1.15	2	0.984	2	2	166
113582	15611.1	1	0	4	0	3	3	1	0	2	2	0	0	0	0	13.1	0	12	0	0.5	0	0.365	0	2	152
113583	14099.5	2	0	5	2	1	2	0	0	0	2	0	0	0	0	26.8	1	25.7	1	0.631	1	0.177	0	1	162
113587	8716.17	1	1	4	2	1	1	1	0	2	2	1	0	0	1	39.8	1	38.1	1	0.594	1	0.831	2	2	165
113592	15026.5	2	0	3	3	4	2	0	0	0	0	0	0	0	0	33.4	1	32.4	1	0.555	1	0.177	0	2	168
113593	25716.7	2	0	3	3	4	3	0	0	2	1	1	1	0	0	26.7	1	24.9	1	0.816	2	0.716	1	1	168
113599	156254	1	0	3	2	1	2	1	0	2	2	2	1	1	1	29.5	1	27.8	1	0.709	1	0.694	1	1	170
113602	69090.2	1	0	2	1	1	1	0	0	2	1	1	0	0	0	29.6	1	27.5	1	0.97	2	0.808	2	1	156
113611	9030.21	2	0	4	3	4	3	0	0	1	0	2	1	1	0	21.6	0	19.7	0	0.894	2	0.741	1	1	156
113616	16381.8	1	1	1	1	3	1	1	0	1	1	1	1	0	0	59.2	2	57.2	2	0.961	2	0.793	1	1	151
113618	136140	2	0	3	3	4	2	0	0	1	0	0	0	0	0	59.3	2	57.5	2	0.673	1	0.879	2	2	162
113619	75831.3	2	1	3	2	2	1	1	0	0	0	2	1	0	0	43.8	2	42.1	2	0.744	1	0.641	1	1	157
113620	25961.9	2	0	5	2	1	2	0	0	1	1	0	0	0	0	25.7	0	24.7	0	0.582	1	0.177	0	2	153
113626	20151.6	2	0	3	3	4	2	0	0	1	0	2	1	0	0	100	2	97.7	2	1.18	2	1.01	2	2	159
113627	47095.5	1	0	4	2	3	3	1	0	0	1	2	1	0	0	50.1	2	48.6	2	0.551	1	0.626	1	1	151
113628	52579.4	2	0	3	2	3	1	1	0	1	2	2	1	1	0	46	2	44.6	2	0.32	0	0.821	2	1	151
113630	42981.7	1	0	5	2	1	2	0	0	0	2	2	1	0	0	17.4	0	16.5	0	0.429	0	0.177	0	2	153
113631	14374	2	1	1	0	1	1	1	1	0	1	2	1	1	1	45.8	2	44	2	0.743	1	0.815	2	1	151
113633	59138.7	1	0	5	2	1	2	0	0	1	1	0	0	0	0	18.5	0	16.7	0	0.826	2	0.68	1	1	167
113636	35868	1	0	5	2	3	3	1	0	0	1	0	0	0	0	12.9	0	11.7	0	0.332	0	0.554	1	1	162
113637	25816.7	2	0	2	1	2	1	0	0	0	2	1	1	0	0	33.2	1	32.5	1	0.284	0	0.177	0	2	164
113639	19358.4	1	1	2	0	2	0	1	0	1	2	1	1	1	0	49.8	2	48	2	0.715	1	0.766	1	3	156
113644	5112.02	2	0	5	3	4	0	0	0	1	2	0	0	0	0	11	0	10.1	0	0.426	0	0.177	0	2	171
113645	7829.14	2	0	5	3	4	0	0	0	0	0	1	0	0	0	36.4	1	35	1	0.449	0	0.714	1	2	170
113646	18087.9	2	0	4	2	1	0	1	0	2	2	2	1	1	1	19.1	0	17.8	0	0.507	1	0.556	1	1	165
113648	14041.5	1	1	4	2	1	2	1	1	1	0	1	0	1	0	22.5	0	20.9	0	0.688	1	0.584	1	1	153
113649	197011	1	0	3	1	1	2	1	1	1	1	2	1	1	0	22.9	0	21.8	0	0.239	0	0.611	1	2	158
113651	34094.6	2	1	5	2	2	0	1	1	1	0	2	1	1	0	34.1	1	32.5	1	0.852	2	0.442	0	2	165
113658	13486	2	0	1	0	1	3	1	1	1	2	2	1	1	0	36.7	1	35.4	1	0.416	0	0.605	1	2	168
113661	35280.1	2	0	3	2	1	2	0	0	0	1	0	0	0	0	66.3	2	64.2	2	1.03	2	0.754	1	2	168
113664	10958.6	1	1	4	0	2	0	1	0	1	2	0	0	0	0	42.1	1	34.3	1	4.52	2	3.04	2	1	168
113666	62532.7	1	0	3	0	2	1	1	1	1	2	2	1	1	1	24.9	0	23.5	0	0.45	0	0.601	1	2	150
113668	10414.7	1	1	4	1	1	3	1	1	1	2	2	1	0	1	23.6	0	21.2	0	1.44	2	0.666	1	1	150
113669	22256.8	1	1	1	0	1	3	0	1	0	1	1	0	1	1	51.2	2	49.4	2	0.76	2	0.79	1	1	154
113670	48078.4	2	0	3	3	4	1	0	0	1	0	1	0	0	0	40.1	1	38.4	1	0.664	1	0.709	1	2	166
113673	14787.6	2	0	2	3	4	0	1	0	1	2	2	1	0	1	24.1	0	22.8	0	0.614	1	0.441	0	2	166
113674	39632.3	1	1	3	2	2	2	1	0	0	1	2	1	1	0	33.4	1	31.5	1	0.859	2	0.726	1	1	158
113676	38097.4	2	0	2	1	1	3	0	0	0	1	1	0	0	0	56.4	2	54.1	2	1.27	2	0.72	1	1	167
113677	20107.9	2	0	3	2	1	2	0	0	2	0	1	0	0	0	64.2	2	62.2	2	1.01	2	0.704	1	2	156
113678	12722.1	2	0	4	2	2	1	0	0	0	2	2	1	0	0	64.9	2	40.5	2	22.3	2	1.61	2	1	168
113680	49567.4	2	0	3	2	2	0	0	0	2	2	2	1	1	0	105	2	98.4	2	3.96	2	1.9	2	1	166
113684	17887.3	1	1	3	1	1	1	1	1	2	1	2	1	1	0	43.9	2	41.9	2	0.536	1	1.07	2	2	158
113686	16841.9	2	0	1	3	4	1	0	0	1	0	0	0	0	0	25.9	0	24.7	0	0.356	0	0.53	1	1	158
113687	9210.54	2	0	4	2	1	2	1	1	2	1	2	1	1	0	30.3	1	27.9	1	1.14	2	0.953	2	1	150
113690	9210.87	2	0	5	2	1	1	0	0	1	2	0	0	0	0	50.8	2	49.8	2	0.545	1	0.177	0	2	170
113692	31711	2	0	5	2	1	0	1	0	0	2	0	0	0	1	26.7	1	25.7	1	0.447	0	0.295	0	2	162
113708	25310.4	2	0	5	2	3	2	1	0	1	2	0	0	0	0	45	2	43.4	2	0.46	0	0.823	2	1	166
113711	5315.58	2	0	4	3	4	0	0	0	1	0	1	1	1	1	7.41	0	6.42	0	0.281	0	0.427	0	2	150
113714	50796.6	1	0	2	2	3	1	0	0	1	2	1	0	0	0	24.6	0	23.5	0	0.427	0	0.397	0	1	171
113715	20953.7	1	1	3	2	1	1	1	0	0	2	1	1	0	1	93.5	2	77	2	14.7	2	1.44	2	2	167
113716	12248.6	2	0	5	1	1	1	0	0	0	0	0	0	0	0	73.5	2	71.7	2	0.935	2	0.61	1	2	152
113721	19271.1	2	0	5	3	4	0	0	0	1	0	0	0	0	0	38	1	36.4	1	0.838	2	0.501	0	1	149
113723	32918.4	1	0	1	0	1	0	0	0	2	2	1	1	1	0	24.2	0	22.9	0	0.603	1	0.449	0	1	170
113727	21386	2	0	5	2	1	2	0	0	1	1	0	0	0	0	22.2	0	20.9	0	0.5	0	0.474	0	2	172
113730	8948.3	1	1	3	0	1	0	1	1	0	0	0	0	0	0	38.2	1	35.6	1	0.961	2	1.35	2	2	167
113731	117124	2	0	3	2	3	1	0	0	2	2	0	0	0	0	23.6	0	22.2	0	0.604	1	0.531	1	1	166
113734	20284.4	1	1	3	0	2	1	1	0	1	0	2	1	1	1	45.8	2	44.4	2	0.423	0	0.62	1	1	157
113742	9378.42	2	0	5	2	3	1	0	0	1	1	0	0	0	0	46.3	2	44.4	2	1.16	2	0.499	0	2	152
113748	39419.1	2	0	3	3	4	1	0	0	2	0	2	1	0	1	6.88	0	5.54	0	0.446	0	0.613	1	1	159
113751	283274	1	1	3	1	1	1	1	1	0	0	2	1	1	0	21.3	0	19.9	0	0.602	1	0.502	0	2	172
113752	13779.4	2	0	1	3	4	1	0	0	1	0	2	1	0	0	30.5	1	28.5	1	1.05	2	0.687	1	2	152
113754	54503.2	2	0	3	2	2	2	1	0	1	2	0	0	0	0	16.1	0	15.4	0	0.227	0	0.177	0	2	171
113757	308954	1	0	3	2	1	1	0	0	1	2	1	0	0	0	33.5	1	32.1	1	0.364	0	0.794	1	2	149
113759	14306.4	2	0	5	3	4	0	0	0	1	0	0	0	0	0	14.1	0	13.3	0	0.335	0	0.177	0	1	163
113762	23151.5	1	1	5	0	1	1	0	0	2	0	0	0	0	0	50.1	2	47	2	1.45	2	1.34	2	2	161
113763	10524.1	2	0	5	2	1	2	0	0	0	1	2	1	0	0	48.3	2	46.4	2	0.686	1	0.963	2	2	152
113768	10077	2	1	4	2	2	0	1	0	2	2	0	0	0	0	30.5	1	28.9	1	0.645	1	0.628	1	1	168
113769	28327.5	2	0	3	0	2	0	0	0	2	0	2	1	0	0	10.8	0	9.32	0	0.842	2	0.331	0	1	158
113770	250310	1	0	3	2	2	3	0	0	1	2	1	1	1	1	21.9	0	20.5	0	0.419	0	0.69	1	2	149
113772	14815.2	2	0	1	3	4	1	0	0	1	0	2	1	1	0	27.4	1	25.7	1	0.653	1	0.726	1	1	170
113775	32217.1	2	1	2	2	1	1	0	0	1	0	0	0	0	0	54.3	2	52.1	2	0.975	2	0.939	2	3	156
113777	8113.54	1	1	4	1	1	0	1	0	1	1	1	0	0	1	28	1	26.3	1	0.613	1	0.699	1	2	150
113781	50487.1	1	0	5	3	4	0	0	0	2	2	1	0	0	0	14.9	0	13.8	0	0.474	0	0.313	0	1	157
113782	63537.4	1	0	2	3	4	0	0	0	2	0	0	0	0	0	58.3	2	56.9	2	0.755	2	0.408	0	2	157
113783	23197.1	2	0	2	3	4	0	0	0	1	0	0	0	0	0	67	2	65.3	2	0.764	2	0.646	1	1	169
113785	10421	2	0	1	0	1	1	1	1	0	1	1	1	1	0	59.1	2	56.6	2	0.517	1	1.73	2	2	151
113787	87763.7	1	1	3	2	2	1	0	0	0	1	2	1	0	1	44	2	42.6	2	0.523	1	0.585	1	1	157
113788	25293.1	2	0	4	2	1	2	0	0	0	1	2	1	1	0	51.1	2	49.5	2	0.604	1	0.629	1	3	156
113791	98415.8	2	0	3	2	3	1	0	0	0	2	0	0	0	0	32.3	1	31.2	1	0.266	0	0.597	1	1	163
113792	15708.7	2	0	2	0	3	3	0	0	1	1	2	1	0	0	21.2	0	19.9	0	0.819	2	0.177	0	1	149
113794	17132	2	0	5	0	1	2	0	0	0	0	1	0	0	0	22.7	0	21.2	0	0.591	1	0.582	1	2	153
113801	13650.9	2	0	3	2	1	0	1	0	2	1	2	1	1	0	17.9	0	16.2	0	0.581	1	0.858	2	2	163
113805	36828.2	1	0	3	3	4	0	0	0	1	0	0	0	0	0	93.7	2	91.6	2	0.837	2	1.01	2	1	155
113806	15499.5	2	0	5	3	4	2	0	0	0	0	0	0	0	0	48.4	2	47.1	2	0.507	1	0.476	0	1	169
113807	25450.2	2	0	2	0	1	0	1	0	0	2	2	1	0	0	28.2	1	27.3	1	0.338	0	0.288	0	1	162
113808	7585.44	2	0	4	0	3	0	0	0	1	0	2	1	0	0	43.4	2	41.4	2	0.993	2	0.722	1	2	171
113812	13522.6	2	0	2	0	3	0	0	0	2	1	0	0	0	0	17.6	0	16	0	0.709	1	0.623	1	1	149
113815	8510.97	1	1	1	0	2	0	1	0	0	0	1	0	0	1	25.4	0	23.6	0	0.8	2	0.701	1	2	161
113816	67501.7	1	0	3	2	1	2	1	0	1	1	2	1	1	1	18.4	0	17	0	0.609	1	0.481	0	2	159
113820	23687.8	2	0	3	1	3	0	0	0	2	2	2	1	1	0	17.2	0	15.7	0	0.548	1	0.68	1	2	163
113822	16567.6	2	0	5	2	1	1	0	0	0	0	0	0	0	0	63.7	2	61.6	2	0.649	1	1.13	2	3	156
113824	53262.8	1	0	2	2	1	1	1	0	0	1	1	1	0	1	44.6	2	43.4	2	0.477	0	0.424	0	2	166
113825	25918.4	2	1	3	1	2	1	1	0	2	0	1	0	0	0	57.2	2	51.7	2	3.57	2	1.45	2	2	167
113827	35804.7	1	1	3	0	2	1	1	0	1	0	0	0	0	0	34.5	1	32.4	1	1.17	2	0.651	1	1	167
113828	19027.6	2	0	1	0	1	2	0	0	0	2	2	1	0	1	46	2	45.2	2	0.162	0	0.365	0	2	161
113829	4322.6	2	0	5	3	4	3	0	0	1	0	0	0	0	0	45.9	2	44.3	2	0.416	0	0.885	2	2	156
113834	29936.9	1	0	5	2	1	3	0	0	1	1	0	0	0	0	18	0	16.9	0	0.344	0	0.486	0	1	159
113839	27144.1	1	0	3	1	1	1	1	1	2	2	1	1	1	1	21.6	0	19.8	0	0.872	2	0.694	1	2	151
113841	84053.3	1	0	3	2	1	2	1	1	0	1	2	1	0	0	18.9	0	17.9	0	0.407	0	0.312	0	1	150
113843	38642.8	2	1	3	2	1	2	1	0	0	0	1	0	0	1	83.9	2	80.6	2	1.41	2	1.63	2	2	167
113844	4892.05	2	0	2	2	1	0	0	0	1	2	2	1	0	0	16.6	0	15.5	0	0.393	0	0.444	0	1	170
113849	9181.32	2	0	3	3	4	0	0	0	0	0	0	0	0	0	69.5	2	67.2	2	0.688	1	1.32	2	2	167
113854	27146.2	2	1	2	2	1	2	1	0	0	1	2	1	0	0	80.1	2	76.4	2	1.54	2	1.69	2	2	169
113857	19704.5	2	0	5	2	1	2	0	1	1	2	0	0	1	1	42	1	40.6	2	0.352	0	0.744	1	1	172
113859	63634.2	1	1	5	2	1	3	1	0	1	0	1	0	0	1	46	2	43.4	2	1.44	2	0.86	2	1	159
113860	6370.91	2	0	5	2	1	2	1	1	0	0	1	1	0	0	23.9	0	22.6	0	0.439	0	0.597	1	2	151
113866	220255	2	0	3	0	1	2	1	0	0	0	0	0	0	0	22.7	0	21.4	0	0.466	0	0.594	1	2	166
113868	34164.4	2	0	3	0	2	0	1	1	1	0	2	1	1	1	30.5	1	28.4	1	0.633	1	1.14	2	2	172
113869	11776.3	1	1	3	0	2	1	1	1	0	0	0	0	1	1	59	2	56.4	2	1.28	2	1.08	2	1	150
113870	18827.7	1	1	5	2	1	2	1	1	1	1	0	0	0	0	43.1	2	38.3	1	3.38	2	0.998	2	1	164
113871	23273.6	1	1	4	1	2	0	1	0	1	1	1	1	0	0	42.4	2	40.8	2	0.698	1	0.62	1	1	160
113872	14906.1	1	1	4	1	3	0	1	0	1	0	1	0	0	1	42.1	1	40.1	1	1.03	2	0.643	1	1	163
113874	25541.2	1	0	2	0	2	3	0	0	1	1	2	1	1	0	48.5	2	47.1	2	0.619	1	0.497	0	2	150
113888	75420.4	1	1	3	2	2	1	1	0	0	1	1	0	1	1	57.7	2	55.5	2	0.968	2	0.94	2	2	158
113891	9840.43	2	0	5	2	1	2	0	0	0	1	1	0	0	0	17.8	0	16.6	0	0.373	0	0.521	0	2	156
113893	17925	1	1	1	0	1	1	1	0	1	2	1	0	1	1	26.7	1	24.8	1	0.461	0	1.03	2	1	154
113897	67002.5	1	1	3	2	1	2	1	0	2	2	1	0	1	0	21.1	0	20.3	0	0.33	0	0.177	0	2	156
113899	20834.6	2	0	5	2	1	3	0	1	1	0	2	1	1	0	15.7	0	14	0	0.94	2	0.52	0	2	149
113907	13353.9	2	0	2	2	1	1	1	0	1	1	1	0	0	0	32.2	1	30.6	1	0.774	2	0.54	1	1	158
113910	29546.5	1	0	4	1	1	0	0	0	2	2	1	0	1	1	21.8	0	20.3	0	0.246	0	0.958	2	2	170
113914	11648.2	2	0	4	3	4	1	1	0	2	0	0	0	0	0	28.2	1	26.8	1	0.63	1	0.473	0	2	165
113915	15205.4	2	0	4	0	2	0	1	1	1	2	2	1	1	0	14.1	0	13.1	0	0.381	0	0.3	0	2	165
113922	18996.3	1	0	1	0	1	1	0	0	2	0	1	1	1	0	50.4	2	48.5	2	0.592	1	0.987	2	2	164
113925	20986.4	2	0	3	3	4	3	0	0	0	0	1	0	0	0	30.6	1	28.5	1	0.768	2	1.02	2	2	167
113926	17381.9	1	1	3	2	1	0	0	0	0	0	2	1	1	0	28	1	26.3	1	0.49	0	0.782	1	1	157
113928	13206.8	2	0	5	2	1	2	0	0	0	1	0	0	0	0	15.2	0	14	0	0.356	0	0.529	0	3	156
113930	21690.8	2	0	4	1	3	3	0	0	1	0	1	0	0	0	33.1	1	31.1	1	0.758	2	0.967	2	2	163
113936	18613.5	1	1	3	2	2	2	1	0	0	1	2	1	1	0	69.9	2	67.4	2	1.1	2	1.08	2	1	149
113943	87536.5	1	1	3	2	1	2	0	0	0	1	1	0	0	0	65	2	61	2	1.95	2	1.79	2	2	168
113944	87809.4	1	0	3	0	3	0	1	0	1	2	2	1	1	0	15.7	0	14.5	0	0.679	1	0.177	0	2	150
113946	25342.5	2	0	5	2	3	1	1	0	1	2	1	1	1	1	29.2	1	28	1	0.315	0	0.568	1	2	162
113947	6463.84	2	0	4	2	3	0	1	0	1	1	2	1	0	1	34.6	1	32.5	1	0.581	1	1.2	2	3	156
113948	77157.4	1	0	3	3	4	1	0	0	1	0	0	0	0	0	26.5	1	24.6	0	0.898	2	0.642	1	2	158
113951	12847.1	2	0	4	2	3	1	0	0	0	1	2	1	0	0	23.5	0	21.6	0	0.812	2	0.761	1	1	161
113952	60111.8	1	0	1	3	4	2	0	0	0	0	0	0	0	0	57.7	2	55.2	2	1.28	2	0.93	2	1	170
113953	107807	2	0	3	0	1	3	0	0	0	2	1	1	0	0	24.8	0	23.5	0	0.395	0	0.608	1	2	166
113954	29740.9	2	0	1	0	2	0	1	1	0	0	0	0	1	0	67	2	65.1	2	0.344	0	1.14	2	1	160
113957	55834.3	1	0	3	1	2	0	1	0	2	2	0	0	0	0	29	1	27.8	1	0.438	0	0.506	0	1	165
113958	49942.4	1	0	4	2	1	0	0	1	1	1	1	0	0	1	73.6	2	50.1	2	20.5	2	2.35	2	1	166
113965	39448.5	2	0	4	2	1	2	0	0	1	0	2	1	0	1	20.8	0	19.5	0	0.409	0	0.576	1	1	172
113967	34075.6	1	0	3	2	3	0	1	0	1	0	0	0	0	0	39.1	1	38.2	1	0.437	0	0.177	0	2	151
113972	91881.9	1	0	1	1	1	1	0	0	1	2	1	1	0	0	38.5	1	37.2	1	0.388	0	0.624	1	2	166
113976	44519.7	1	0	4	1	3	1	1	0	1	1	2	1	0	1	34.5	1	32.9	1	0.89	2	0.407	0	2	170
113977	115450	1	1	3	2	1	2	0	0	1	0	1	1	0	0	52.1	2	50.2	2	1.04	2	0.612	1	2	152
113979	10032	2	0	1	0	3	0	0	0	0	0	0	0	0	0	35.6	1	34.2	1	0.502	0	0.579	1	1	152
113980	14721.7	2	0	1	0	1	0	1	1	1	1	1	0	1	0	19.9	0	19	0	0.278	0	0.342	0	2	165
113982	35106.5	1	0	2	1	1	3	1	0	0	1	2	1	1	1	100	2	97.5	2	0.937	2	1.3	2	1	149
113983	262817	2	1	3	2	1	2	0	0	0	0	1	0	1	1	26.2	0	24.5	0	0.774	2	0.664	1	2	172
113987	69820.3	1	0	3	2	2	2	0	0	2	1	0	0	0	0	35.8	1	34	1	0.85	2	0.623	1	2	152
113992	208968	1	0	3	2	1	2	1	0	1	1	2	1	1	1	32.5	1	30	1	1.35	2	0.883	2	1	159
113994	55383	1	0	2	0	3	1	0	0	1	2	2	1	0	0	39.7	1	38.3	1	0.466	0	0.646	1	3	156
114001	8420.5	2	0	3	3	4	0	0	0	0	2	2	1	0	0	74.6	2	73.2	2	0.511	1	0.562	1	2	168
114004	18942.7	2	0	1	3	4	0	0	0	1	0	1	0	0	0	25.3	0	23.8	0	0.877	2	0.384	0	1	151
114005	98899.9	1	0	2	1	1	0	0	0	1	0	1	0	0	0	40.7	1	37	1	1.63	2	1.75	2	2	149
114015	60686.9	1	1	3	1	1	1	1	0	2	1	1	1	1	0	26.2	0	24.2	0	0.603	1	1.02	2	1	149
114019	18156.7	1	1	3	1	2	1	1	0	0	1	0	0	0	0	74.9	2	72.3	2	1.41	2	0.952	2	1	158
114021	38821.7	1	1	3	0	2	0	1	0	2	2	1	0	0	1	31.3	1	29.9	1	0.543	1	0.619	1	1	157
114023	97049.7	1	1	3	1	1	1	1	0	1	2	2	1	0	1	34	1	31.8	1	0.675	1	1.25	2	2	157
114030	9416.72	2	0	4	2	3	1	0	0	2	2	1	0	0	0	19.8	0	18.3	0	0.768	2	0.417	0	2	156
114034	19240.8	2	0	3	2	1	1	0	0	0	1	2	1	1	0	35.7	1	34.4	1	0.433	0	0.59	1	1	155
114035	92783.7	1	0	3	1	3	1	0	0	0	0	2	1	1	0	34.2	1	32.1	1	0.985	2	0.797	2	2	163
114037	117156	2	1	3	2	3	3	1	0	2	0	1	0	1	0	23.5	0	22	0	0.608	1	0.589	1	1	172
114038	50800.2	2	1	2	1	1	1	0	1	0	1	1	1	1	1	52.7	2	51.4	2	0.582	1	0.479	0	1	169
114040	15921.9	2	0	4	2	3	3	1	0	1	0	2	1	1	0	38.4	1	36.7	1	0.737	1	0.658	1	2	163
114045	19917.5	1	1	3	2	1	2	0	0	0	1	2	1	0	1	61.2	2	59.2	2	0.606	1	1.14	2	2	154
114048	67776.4	2	0	3	2	1	1	0	0	0	0	2	1	0	0	72.4	2	63.5	2	6.58	2	1.99	2	1	156
114056	65634.5	1	0	2	2	1	2	1	0	0	1	1	1	1	0	28.6	1	27.6	1	0.209	0	0.477	0	2	165
114057	24366.1	2	0	2	2	1	0	0	0	0	0	1	0	1	0	44.1	2	42.9	2	0.421	0	0.532	1	2	160
114059	15453	2	1	4	2	1	1	1	1	1	1	1	0	0	0	66.3	2	64.9	2	0.611	1	0.555	1	2	153
114060	9473.36	2	0	4	2	1	0	0	0	1	1	2	1	0	0	32.9	1	31.1	1	0.695	1	0.817	2	2	170
114061	37458.5	1	0	2	3	4	1	0	0	0	0	0	0	0	1	37	1	35.7	1	0.551	1	0.483	0	2	152
114062	6505.33	2	0	5	2	3	0	0	0	1	0	2	1	1	0	21.5	0	20.1	0	0.484	0	0.648	1	1	170
114067	16109.5	2	1	4	0	1	3	1	0	0	2	1	0	0	0	27.9	1	26.3	1	0.675	1	0.69	1	2	169
114068	32469.5	2	0	3	1	2	1	1	0	2	2	0	0	0	0	49	2	46.8	2	0.998	2	0.914	2	1	150
114069	16379.9	2	0	4	2	3	1	0	0	2	1	2	1	1	0	19.2	0	17.5	0	0.571	1	0.806	2	2	170
114074	136342	1	0	3	3	4	2	0	0	1	2	0	0	0	0	32.3	1	31	1	0.536	1	0.432	0	1	157
114075	13831.7	2	0	3	2	3	1	0	0	1	2	0	0	0	0	49.8	2	46.3	2	2.06	2	1.13	2	1	157
114078	17127.7	2	0	5	2	1	2	0	0	0	0	0	0	0	0	40.4	1	39.3	1	0.307	0	0.466	0	1	154
114081	32248.7	1	0	3	2	1	1	1	0	1	1	2	1	1	1	56	2	42.4	2	12.4	2	0.933	2	2	158
114083	95918.7	1	1	3	2	1	1	1	0	0	1	1	0	1	0	88.8	2	80.4	2	5.39	2	2.52	2	2	158
114087	76963.8	1	0	2	2	1	3	1	0	1	2	2	1	1	0	28.9	1	27.8	1	0.491	0	0.374	0	1	159
114092	252678	1	0	3	2	2	0	1	0	2	2	2	1	0	0	82	2	80.1	2	0.433	0	1.21	2	2	165
114093	20773.8	2	0	4	2	1	1	1	0	0	0	1	0	0	0	62.5	2	60.6	2	0.698	1	0.833	2	1	164
114103	39563.5	2	1	5	2	1	2	1	0	0	2	2	1	0	0	13.7	0	12.3	0	0.445	0	0.653	1	1	154
114105	33182.6	2	1	4	0	1	3	1	1	1	0	2	1	0	1	22.8	0	21.3	0	0.544	1	0.659	1	2	157
114106	39411.2	2	1	3	2	2	1	1	1	0	2	2	1	0	0	12.3	0	10.4	0	0.878	2	0.741	1	2	156
114111	38366.5	2	0	1	3	4	0	0	0	1	2	1	0	0	0	42	1	40.2	2	0.567	1	0.909	2	1	163
114114	15237.5	2	0	1	0	1	0	1	0	0	2	2	1	0	0	24	0	22.5	0	0.541	1	0.703	1	1	170
114117	157297	2	0	3	2	1	2	0	0	0	1	0	0	0	0	44.4	2	42.6	2	0.759	2	0.742	1	2	165
114118	126829	1	1	3	1	1	1	1	0	2	1	2	1	1	0	18.9	0	17.7	0	0.459	0	0.437	0	1	156
114122	26892.8	1	0	4	2	3	2	1	0	1	1	2	1	0	0	28.6	1	26.8	1	0.668	1	0.899	2	2	171
114123	14041.5	1	1	4	2	1	1	1	1	0	1	1	0	1	0	28.9	1	27.7	1	0.36	0	0.552	1	1	153
114124	52841.3	2	0	3	2	2	2	0	0	0	1	2	1	0	0	56.6	2	55.1	2	0.564	1	0.634	1	2	169
114125	112490	2	1	3	1	1	1	0	0	2	2	2	1	0	0	23.3	0	21.8	0	0.655	1	0.54	1	1	157
114130	24810.7	2	1	5	2	1	2	1	0	0	1	0	0	0	0	76.5	2	74.7	2	0.608	1	0.899	2	2	161
114133	120646	1	0	3	2	1	1	1	0	1	1	1	0	0	0	46.5	2	45	2	0.562	1	0.639	1	2	163
114135	11991.1	2	0	4	0	3	3	0	0	2	0	0	0	0	0	23.5	0	20.8	0	1.55	2	0.848	2	1	156
114137	14138.8	1	0	5	3	4	0	0	0	1	0	2	1	1	1	43.1	2	36.9	1	5.04	2	0.89	2	1	163
114140	19565.6	1	0	3	3	4	0	0	0	2	0	0	0	0	0	18.3	0	16.8	0	1.07	2	0.177	0	1	167
114141	22716.6	1	1	5	2	1	2	1	0	1	1	0	0	0	0	32.6	1	31.6	1	0.358	0	0.365	0	2	164
114143	14034.7	1	0	4	1	1	3	1	0	2	2	2	1	0	0	33.6	1	31.4	1	0.79	2	1.1	2	1	150
114148	59931.9	2	1	3	2	2	1	1	0	0	1	2	1	0	1	95.8	2	93.2	2	0.804	2	1.52	2	1	149
114157	18601.1	2	0	5	2	1	1	0	0	1	0	0	0	0	0	85.8	2	82.9	2	1.26	2	1.3	2	1	153
114159	8510.97	1	1	2	0	2	1	0	0	1	1	1	0	0	0	51.8	2	50.2	2	0.771	2	0.589	1	2	161
114161	79445	1	1	3	2	1	1	0	0	1	2	2	1	1	0	36	1	34.8	1	0.492	0	0.468	0	2	149
114162	8920.17	1	1	4	1	1	0	1	1	1	2	2	1	0	0	110	2	86.9	2	20.4	2	2.5	2	1	152
114164	108172	1	0	2	3	4	0	0	0	0	0	0	0	0	1	52.2	2	50.5	2	0.428	0	0.992	2	2	162
114167	9820.67	2	0	3	2	1	1	0	0	1	2	1	0	0	1	58.4	2	55.4	2	1.69	2	1.05	2	2	165
114172	198841	1	0	3	2	1	2	0	0	0	2	2	1	1	0	34	1	32	1	0.664	1	1.07	2	1	156
114173	87410.2	1	0	3	2	3	3	1	0	2	1	1	0	0	0	26.1	0	24.8	1	0.664	1	0.402	0	1	151
114183	236372	2	0	3	2	1	2	0	0	0	1	0	0	0	0	30.2	1	29.1	1	0.512	1	0.294	0	2	162
114188	26916.3	1	0	1	0	1	1	1	0	1	2	0	0	1	1	28.4	1	27.2	1	0.418	0	0.484	0	2	150
114189	58902.1	1	1	3	2	1	2	1	1	0	1	2	1	1	1	86.9	2	84.4	2	0.935	2	1.32	2	2	168
114192	16520.5	2	0	5	3	4	3	0	0	0	0	0	0	0	0	27.2	1	25.9	1	0.528	1	0.468	0	2	156
114194	18980.4	1	0	5	2	2	3	1	0	2	1	0	0	0	0	49.3	2	47.5	2	0.816	2	0.706	1	1	171
114195	29219.4	2	0	4	2	1	2	1	0	0	1	0	0	0	1	76.5	2	37.6	1	35.1	2	2.7	2	1	169
114199	30803.7	2	0	3	2	2	0	0	0	2	2	2	1	1	0	19	0	17.9	0	0.34	0	0.487	0	1	164
114203	22653.9	1	1	4	1	3	1	1	0	2	2	0	0	0	0	27.8	1	26.5	1	0.39	0	0.615	1	1	151
114210	158603	1	0	3	3	4	2	0	0	0	0	0	0	0	0	19.2	0	18.4	0	0.344	0	0.177	0	1	152
114212	14842.3	2	1	5	2	2	2	1	0	0	0	0	0	0	0	78.1	2	76.3	2	0.418	0	1.09	2	2	165
114213	89483	1	1	3	2	1	1	1	1	0	1	2	1	1	1	108	2	96.8	2	8.24	2	2.02	2	2	158
114219	32726.6	2	1	2	2	2	1	1	0	0	1	1	1	0	1	24.7	0	23	0	0.35	0	1.03	2	1	156
114222	13384.3	2	0	1	0	1	1	0	0	0	1	1	0	0	0	33.5	1	32	1	0.529	1	0.665	1	2	164
114223	47515.6	1	0	4	3	4	1	0	0	2	0	0	0	0	0	23.6	0	22.4	0	0.523	1	0.358	0	1	172
114227	12664	2	0	4	2	3	0	0	0	2	1	0	0	0	0	20.8	0	19.8	0	0.505	0	0.177	0	1	161
114228	177834	1	0	3	2	1	0	0	0	1	0	2	1	1	1	37.5	1	36.5	1	0.418	0	0.294	0	2	162
114229	10296	2	0	4	2	1	2	1	0	1	0	2	1	1	1	22.5	0	21	0	0.84	2	0.421	0	1	167
114231	25401.2	2	0	5	2	1	2	0	0	1	1	1	0	0	0	81.7	2	79.6	2	0.739	1	1.03	2	2	153
114233	21030.6	2	0	1	3	4	3	0	0	0	0	0	0	0	0	28.3	1	26.8	1	0.522	1	0.689	1	1	162
114239	16890.9	2	0	4	0	1	0	1	0	1	0	2	1	0	0	26.2	0	24.4	0	0.8	2	0.735	1	1	152
114240	91772.7	2	1	3	2	1	2	1	0	0	1	2	1	0	0	81.5	2	70.7	2	7.88	2	2.24	2	1	167
114243	114693	2	1	3	2	1	1	1	1	1	0	1	1	1	0	26	0	24.3	0	0.69	1	0.628	1	1	157
114244	90273.8	1	0	1	2	1	1	0	0	0	1	2	1	1	0	28	1	26.7	1	0.329	0	0.649	1	2	161
114246	61400.3	1	0	4	2	3	1	0	0	1	0	1	0	0	0	54.6	2	52.8	2	0.375	0	1.12	2	1	172
114251	25552.9	1	1	2	2	1	2	0	0	1	2	1	1	0	0	41.2	1	39.8	1	0.617	1	0.549	1	1	153
114254	22035.8	2	0	2	2	1	2	0	0	0	0	1	0	1	0	57.3	2	55	2	0.921	2	1.13	2	1	170
114255	71275	2	0	3	3	4	1	0	0	0	0	1	0	0	0	38.2	1	36.3	1	0.867	2	0.779	1	2	149
114260	19162	1	0	4	2	1	0	1	0	2	1	0	0	0	0	19.4	0	18	0	0.982	2	0.177	0	1	168
114269	30680.9	2	1	5	1	1	1	1	0	1	0	2	1	1	0	113	2	106	2	4.9	2	2.3	2	1	161
114270	37771.3	1	0	1	3	4	0	0	0	0	0	2	1	0	0	52.4	2	50.7	2	0.476	0	0.905	2	1	170
114272	14259.3	2	0	4	1	3	0	1	0	2	2	0	0	0	0	29.9	1	28.5	1	0.707	1	0.39	0	1	168
114273	36671.3	1	0	1	0	1	3	1	0	0	1	1	0	0	0	31.2	1	28.7	1	0.622	1	1.61	2	2	161
114276	220488	1	0	3	2	1	2	0	0	0	1	2	1	0	0	53.3	2	51.7	2	0.421	0	0.86	2	3	156
114277	13791.6	2	0	4	3	4	1	0	0	1	0	2	1	0	0	38.8	1	37.3	1	0.511	1	0.737	1	1	152
114280	39470.9	1	0	1	3	4	3	0	0	0	1	2	1	1	1	25.9	0	24.6	0	0.37	0	0.665	1	2	164
114282	46887.9	1	0	1	3	4	2	0	0	0	0	1	1	0	0	20.6	0	19.6	0	0.395	0	0.333	0	2	161
114287	11612	2	0	4	2	1	2	0	0	1	2	1	1	0	0	14.1	0	13.1	0	0.297	0	0.396	0	1	158
114294	86363.9	2	0	3	1	1	1	0	1	1	2	2	1	0	0	52.2	2	50.4	2	0.734	1	0.751	1	1	165
114297	18496.5	1	1	3	0	1	1	1	0	2	1	1	1	1	0	55	2	52	2	1.61	2	1.13	2	1	161
114298	81911.9	2	1	3	1	1	2	1	0	0	0	1	0	0	0	6.47	0	5.59	0	0.199	0	0.398	0	2	168
114299	22357.7	2	1	4	2	2	1	1	1	0	0	2	1	0	0	60.9	2	58.5	2	0.975	2	1.15	2	2	154
114300	17754.2	2	1	2	0	2	3	1	0	0	0	0	0	0	0	50.9	2	48.7	2	0.99	2	0.926	2	1	149
114306	48778.3	1	0	3	3	4	2	0	0	2	2	1	0	0	0	31.2	1	29.8	1	0.474	0	0.653	1	3	156
114311	23138.6	1	0	4	1	2	2	1	1	2	1	0	0	0	0	14	0	11	0	2.16	2	0.548	1	2	171
114312	23547	2	0	1	0	1	1	0	0	0	2	1	0	0	0	47.4	2	46.6	2	0.341	0	0.177	0	1	151
114314	46400.9	2	0	1	1	1	0	0	0	1	2	2	1	1	1	24.8	0	23.3	0	0.875	2	0.35	0	2	161
114319	11502.5	2	0	2	3	4	1	0	0	0	2	0	0	0	0	32	1	30.6	1	0.468	0	0.678	1	2	167
114320	314705	2	0	3	1	2	1	1	1	1	2	2	1	1	1	92.5	2	83.3	2	7.19	2	1.59	2	2	149
114324	37457.1	2	1	1	0	2	0	0	0	1	1	1	0	0	1	57.7	2	55.9	2	0.743	1	0.805	2	1	154
114327	35054.5	2	0	3	2	1	3	1	0	0	1	2	1	1	1	16.8	0	15.7	0	0.427	0	0.437	0	2	156
114329	56634.2	1	0	1	2	3	1	1	0	1	2	2	1	1	0	20.9	0	19.5	0	0.427	0	0.68	1	1	170
114331	21256.5	2	1	5	2	1	2	1	0	0	1	0	0	0	0	46.7	2	45	2	0.676	1	0.725	1	1	162
114332	52340.9	2	1	3	1	1	1	1	0	0	1	2	1	1	0	128	2	123	2	1.37	2	2.77	2	1	165
114333	29830.1	2	0	3	2	1	0	1	0	2	2	1	0	0	0	24.3	0	22.8	0	0.793	2	0.465	0	1	171
114334	54021.7	2	0	3	1	2	0	0	0	2	0	0	0	0	0	27.3	1	25.8	1	0.482	0	0.769	1	1	162
114337	19922.5	2	1	4	1	2	0	1	0	1	0	2	1	0	0	28.1	1	26.9	1	0.496	0	0.44	0	1	163
114338	63011.4	2	0	3	1	1	1	1	0	1	2	1	1	0	0	31.9	1	30.6	1	0.593	1	0.474	0	2	159
114339	21358.5	1	0	4	1	3	0	1	0	2	0	0	0	0	0	24.8	0	22.5	0	1.43	2	0.586	1	1	167
114345	31290.4	2	0	1	1	1	2	0	0	1	2	2	1	1	0	32.2	1	30.8	1	0.772	2	0.393	0	1	168
114351	24655.5	2	1	4	1	2	0	1	0	2	2	2	1	0	0	39.2	1	37	1	0.871	2	0.997	2	2	171
114352	19820.2	2	0	5	2	1	1	0	0	0	0	0	0	1	0	32.1	1	30.7	1	0.342	0	0.793	1	1	164
114354	45019.6	1	0	2	2	1	1	1	0	1	2	2	1	0	0	20.3	0	19.4	0	0.424	0	0.177	0	1	167
114355	25734	2	0	4	2	1	2	0	0	1	2	1	0	0	0	42.9	2	41	2	0.75	2	0.881	2	2	153
114362	7944.4	2	0	1	3	4	0	0	0	0	0	0	0	0	0	31.9	1	30.4	1	0.634	1	0.59	1	2	161
114366	20305	2	1	1	2	2	1	1	0	0	0	1	0	1	0	115	2	111	2	2.21	2	1.62	2	2	166
114373	75874	1	0	3	3	4	2	0	0	0	0	0	0	1	0	20.9	0	19.8	0	0.365	0	0.411	0	2	171
114374	282564	1	0	3	1	1	1	1	0	1	2	1	0	0	0	28.9	1	27.6	1	0.408	0	0.652	1	2	169
114377	18174.8	2	0	1	1	1	0	0	0	1	1	0	0	0	0	61.7	2	59.5	2	0.798	2	1.14	2	2	155
114383	7135.84	1	1	3	0	2	1	1	0	0	0	2	1	1	0	28.1	1	26.7	1	0.604	1	0.558	1	1	167
114386	37028.6	1	1	5	0	1	1	1	0	1	0	0	0	1	0	59.8	2	57.8	2	0.507	1	1.18	2	1	154
114387	29702.3	2	0	3	2	3	0	1	0	1	2	1	0	0	0	16.5	0	14.8	0	0.69	1	0.764	1	1	157
114393	46864.6	1	0	3	2	3	0	0	0	2	1	1	0	0	0	27.3	1	25.2	1	0.82	2	1.01	2	2	167
114396	17875.1	1	0	3	3	4	3	1	0	2	1	1	1	0	0	26.6	1	25	1	0.532	1	0.782	1	2	156
114404	12751.9	1	1	4	2	1	2	1	1	0	1	2	1	0	0	21.8	0	19.8	0	0.692	1	1.04	2	1	149
114405	22725.9	2	0	1	2	3	2	0	0	0	2	1	1	1	0	34.7	1	33.5	1	0.481	0	0.483	0	2	154
114407	9329.12	1	1	1	0	1	1	1	1	1	1	2	1	0	0	70.8	2	68.9	2	0.69	1	0.883	2	1	155
114409	43576.5	2	0	5	2	1	3	1	1	1	1	2	1	1	0	49.3	2	48.3	2	0.359	0	0.309	0	2	153
114411	6421.44	2	0	4	3	4	0	0	0	1	0	2	1	1	0	48.1	2	45.4	2	1.07	2	1.32	2	2	163
114412	11901.7	2	0	1	0	1	0	0	0	1	0	0	0	0	0	31.7	1	30.3	1	0.557	1	0.597	1	1	160
114415	35628.9	1	0	1	1	1	2	0	0	1	2	1	0	0	0	30	1	28.8	1	0.338	0	0.595	1	2	156
114417	17289.1	1	0	4	2	1	2	1	0	0	2	2	1	0	0	39	1	36.9	1	0.643	1	1.21	2	2	150
114419	38690.5	1	0	2	1	1	0	1	0	1	2	2	1	1	1	62.2	2	59.7	2	0.806	2	1.39	2	1	149
114420	113392	2	1	3	2	2	0	1	0	0	0	0	0	0	1	22.1	0	20.8	0	0.411	0	0.611	1	2	157
114422	16982.4	2	0	1	2	3	0	1	0	1	2	2	1	1	1	42.1	1	40.7	2	0.506	0	0.583	1	2	159
114423	18337	2	1	5	2	1	2	1	1	1	0	0	0	1	0	105	2	101	2	1.34	2	1.74	2	1	153
114425	21635.8	2	0	2	2	1	1	0	0	1	0	2	1	0	1	31.9	1	29.6	1	1.11	2	0.949	2	1	156
114427	19817.4	2	0	4	1	3	0	1	0	2	2	2	1	0	0	19.6	0	17.9	0	0.887	2	0.497	0	1	151
114430	70317.4	2	0	3	2	1	2	0	0	0	2	0	0	0	0	58.4	2	56.8	2	0.488	0	0.816	2	2	166
114431	30795.6	2	0	5	2	2	3	1	0	1	1	1	0	1	0	35.2	1	33.9	1	0.492	0	0.533	1	1	166
114438	12844.9	1	0	5	2	1	2	0	0	1	1	1	0	1	0	12.4	0	11.1	0	0.284	0	0.691	1	2	171
114444	83152.3	1	1	3	1	2	0	0	0	1	1	2	1	0	0	43.3	2	41.3	2	1.19	2	0.573	1	2	157
114448	68774.1	2	0	3	2	1	2	0	0	0	2	1	0	0	0	26	0	24.3	0	0.88	2	0.545	1	1	149
114449	152572	2	0	5	2	1	2	1	0	0	2	2	1	0	0	43.5	2	41.2	2	1.18	2	0.847	2	1	157
114450	30084.1	1	1	3	1	1	1	1	0	0	1	2	1	1	0	43.8	2	40.7	2	1.24	2	1.49	2	1	158
114453	10104.6	2	0	4	2	1	0	1	0	1	1	1	1	0	0	14.6	0	13.7	0	0.435	0	0.177	0	2	171
114458	29521.2	1	0	5	2	1	1	0	0	2	0	0	0	0	0	24.9	0	23.7	0	0.313	0	0.62	1	1	160
114462	39979.8	2	1	3	2	1	0	0	0	0	0	2	1	1	0	29.6	1	27.6	1	0.714	1	0.852	2	2	156
114466	69349.8	2	0	2	2	3	2	0	0	1	2	2	1	0	0	31.2	1	30.1	1	0.62	1	0.177	0	2	153
114468	29893.6	1	0	1	3	4	1	0	0	0	0	1	0	1	0	39.2	1	32.9	1	4.59	2	1.43	2	2	152
114474	18368	1	0	4	3	4	0	0	0	1	0	0	0	0	0	51.5	2	50	2	0.472	0	0.766	1	2	154
114475	17337.4	1	1	3	2	2	0	1	0	2	0	1	0	0	0	55.9	2	55	2	0.44	0	0.177	0	2	163
114478	13407.1	2	0	1	2	1	1	0	0	1	0	0	0	0	0	35.8	1	34.7	1	0.151	0	0.681	1	2	152
114479	3473.75	2	0	4	3	4	0	0	0	1	0	0	0	0	0	45.8	2	44.2	2	0.531	1	0.82	2	1	171
114481	22927.1	1	0	3	2	2	1	1	1	0	1	1	0	0	0	55.8	2	53.9	2	0.605	1	0.972	2	1	162
114483	172665	2	1	3	2	2	2	1	0	1	2	2	1	0	0	17.1	0	16.1	0	0.457	0	0.27	0	1	158
114486	53467.4	1	1	3	1	2	1	1	0	1	1	1	1	0	0	16.9	0	15.3	0	0.878	2	0.427	0	1	158
114491	10488.9	1	1	4	1	3	0	1	0	1	0	1	1	0	1	18.3	0	16.7	0	0.691	1	0.591	1	2	154
114493	36939.5	2	0	3	2	2	0	1	1	2	0	2	1	1	1	29.5	1	26.7	1	1.09	2	1.4	2	2	149
114496	20004.6	2	0	4	3	4	2	0	0	0	0	1	0	0	0	61.1	2	58.9	2	0.857	2	1.07	2	1	159
114497	204375	1	0	3	2	2	2	1	0	0	1	2	1	1	1	83.9	2	81.4	2	1.09	2	1.08	2	1	159
114505	24706.3	2	0	5	1	1	1	0	0	1	1	0	0	0	0	65.5	2	63.8	2	0.664	1	0.78	1	1	166
114506	3065.34	2	0	5	3	4	1	0	0	0	0	0	0	1	0	41.1	1	38.6	1	0.478	0	1.77	2	2	151
114510	54281.9	2	0	2	1	3	3	0	0	2	2	2	1	1	0	17.7	0	16	0	0.869	2	0.537	1	2	149
114512	9099.98	2	0	4	1	1	0	1	1	2	2	2	1	1	0	14.3	0	12.9	0	0.48	0	0.591	1	1	150
114519	16755.6	1	0	5	2	1	2	1	1	0	0	1	0	1	0	32.3	1	30.8	1	0.422	0	0.693	1	1	161
114520	13306.1	2	0	4	1	1	1	1	0	0	0	2	1	0	0	20.9	0	19.6	0	0.432	0	0.591	1	1	150
114523	13228.2	2	0	1	0	1	1	0	0	1	0	0	0	0	0	42.4	2	40.9	2	0.599	1	0.57	1	1	151
114527	51236.6	2	0	2	1	1	1	0	0	2	1	1	0	0	0	51.2	2	49.3	2	0.546	1	1.1	2	1	156
114530	26279.8	2	0	5	2	1	0	1	0	1	0	1	0	0	0	43	2	40.7	2	1.31	2	0.726	1	1	160
114533	90060.8	2	0	3	1	3	3	0	0	2	1	1	0	0	0	19	0	17.8	0	0.417	0	0.471	0	2	149
114534	35582.3	1	1	3	2	1	1	1	0	1	0	2	1	1	0	68.9	2	63.7	2	2.94	2	1.95	2	2	158
114535	31486.5	1	1	3	1	1	2	1	0	2	1	1	0	1	0	18.9	0	17.2	0	0.748	1	0.623	1	2	159
114536	25810.3	2	0	4	2	3	2	0	0	1	1	0	0	0	0	22.1	0	20.9	0	0.505	0	0.374	0	1	170
114538	182850	2	0	3	2	1	2	0	0	1	2	1	0	0	0	22.3	0	21.1	0	0.479	0	0.414	0	2	162
114540	29209.7	1	1	2	0	1	0	1	0	0	2	1	0	0	0	37.7	1	35.6	1	0.977	2	0.821	2	3	156
114542	19074.7	2	0	3	0	2	0	1	0	2	2	0	0	0	0	36.1	1	34.6	1	0.488	0	0.728	1	2	151
114555	9306.56	2	0	5	1	1	2	1	0	1	0	0	0	0	0	67.6	2	63.4	2	2.46	2	1.44	2	2	164
114557	10883.3	2	0	4	1	3	3	0	0	2	1	1	1	0	0	26.7	1	25.4	1	0.551	1	0.47	0	2	152
114559	124815	2	0	3	2	1	1	0	0	2	2	0	0	0	0	26.4	1	25.1	1	0.587	1	0.408	0	2	149
114574	14695.7	1	0	3	3	4	3	0	0	2	0	0	0	0	0	58	2	56.2	2	0.492	0	1.07	2	2	151
114576	48530.7	2	0	3	2	1	2	0	0	0	1	1	0	0	0	110	2	89.5	2	17.5	2	2.83	2	2	159
114578	42082.1	2	0	4	1	1	1	1	0	2	2	1	0	0	0	16.6	0	15.5	0	0.648	1	0.177	0	2	157
114581	9742.79	1	0	4	3	4	0	0	0	0	0	0	0	0	0	51.4	2	50	2	0.627	1	0.539	1	1	150
114586	145896	2	1	3	2	2	1	1	0	1	0	2	1	0	0	61.9	2	60	2	0.819	2	0.789	1	2	158
114595	29533	2	0	5	2	1	0	0	0	2	2	1	1	1	0	38	1	36.4	1	0.548	1	0.744	1	2	164
114599	23915.5	2	0	3	3	4	0	0	0	1	0	2	1	1	0	34.2	1	32.7	1	0.648	1	0.562	1	1	157
114602	27272.6	2	0	3	3	4	2	0	0	1	2	0	0	0	0	24.5	0	22.8	0	0.786	2	0.663	1	1	167
114609	36952.5	1	0	3	3	4	3	0	0	1	0	0	0	0	0	50.4	2	47.8	2	1.49	2	0.829	2	2	158
114611	139559	2	1	3	1	1	1	1	0	2	0	1	1	0	0	13.7	0	12.3	0	0.979	2	0.177	0	1	163
114612	31884.6	2	0	4	2	2	1	1	0	1	2	1	0	0	0	18.5	0	17.3	0	0.608	1	0.304	0	1	172
114615	14932	2	0	4	3	4	1	0	0	2	0	2	1	0	0	26.9	1	24.5	0	1.46	2	0.624	1	2	160
114616	196908	1	1	3	2	1	2	1	0	2	0	1	1	1	1	70.3	2	68.2	2	0.715	1	1.11	2	1	164
114619	65941.1	2	1	3	2	2	1	1	0	0	1	0	0	0	1	193	2	180	2	10.4	2	2.59	2	2	159
114620	251635	2	0	3	2	1	2	1	0	0	0	2	1	0	0	57.4	2	55.5	2	0.898	2	0.688	1	3	156
114622	94941.5	1	1	3	2	1	2	1	0	0	1	2	1	0	0	41.6	1	39.8	1	0.411	0	1.09	2	1	151
114624	42020	1	0	4	1	1	2	1	1	0	1	2	1	0	0	17.7	0	16.4	0	0.551	1	0.487	0	1	161
114629	15079.6	1	0	5	3	4	1	0	0	0	0	2	1	1	0	19.1	0	18	0	0.317	0	0.547	1	1	154
114630	49088.4	1	0	3	3	4	0	0	0	2	0	0	0	0	0	38.2	1	36.9	1	0.694	1	0.367	0	1	165
114631	51718.9	2	0	3	2	1	1	0	0	0	2	1	0	0	0	70.2	2	69.2	2	0.456	0	0.177	0	2	163
114632	38289.1	2	0	3	2	3	0	1	0	2	0	2	1	1	1	25.9	0	24.2	0	0.548	1	0.857	2	2	162
114633	34127.2	2	0	2	2	1	2	0	0	1	1	1	0	1	0	30.7	1	29.2	1	0.399	0	0.848	2	1	153
114637	43923.3	2	0	1	0	1	0	1	1	1	0	2	1	1	1	22.3	0	21.2	0	0.261	0	0.528	0	2	162
114641	22431.1	2	0	5	2	1	2	0	0	0	2	0	0	0	1	46.2	2	45	2	0.508	1	0.372	0	1	159
114643	53481.5	1	0	5	2	1	3	1	0	0	1	0	0	0	0	24	0	23	0	0.208	0	0.488	0	1	159
114645	29708.8	2	0	1	0	2	1	1	1	2	2	2	1	1	0	19.8	0	18.4	0	0.689	1	0.467	0	2	162
114647	15834.3	2	0	4	2	1	1	1	0	0	1	2	1	0	0	61.8	2	59.6	2	1.05	2	0.898	2	2	166
114650	24289.2	1	1	5	2	1	3	1	1	0	2	0	0	1	0	32.2	1	31	1	0.307	0	0.62	1	2	153
114651	27201.3	2	0	1	2	3	2	1	0	2	2	2	1	0	0	40.1	1	38.2	1	0.655	1	0.931	2	1	155
114653	39233.4	1	0	3	2	1	1	1	0	2	1	1	0	1	1	64.9	2	57	2	6.11	2	1.54	2	1	165
114660	22522.1	2	0	1	1	3	0	0	0	1	0	0	0	0	0	27.7	1	26.5	1	0.347	0	0.589	1	1	170
114661	6191.81	1	1	4	0	3	0	1	0	2	0	0	0	0	1	38.3	1	35.7	1	1.05	2	1.28	2	2	150
114662	4903.57	2	0	4	3	4	0	1	0	1	0	2	1	0	0	30.9	1	28.7	1	1.29	2	0.617	1	2	156
114664	30550.1	1	1	1	1	1	1	1	1	1	1	1	0	0	1	41	1	38.8	1	0.791	2	1.12	2	2	154
114671	18548.5	2	0	4	1	1	3	0	0	1	0	2	1	0	0	74.7	2	71.8	2	1.84	2	0.812	2	2	168
114673	25347.8	1	0	5	2	1	2	1	1	1	1	1	0	1	0	30.3	1	29.2	1	0.251	0	0.56	1	1	170
114677	13315.1	2	0	4	2	3	2	1	1	2	0	2	1	1	0	23.6	0	22.4	0	0.703	1	0.177	0	2	169
114678	4898.88	2	0	4	3	4	0	0	0	1	0	2	1	1	0	46.2	2	44.7	2	0.597	1	0.608	1	1	171
114680	47072.6	1	1	3	2	1	2	1	1	1	0	1	0	0	0	48.5	2	46.5	2	0.662	1	1.03	2	1	157
114681	36383.9	1	0	2	2	3	1	0	1	0	0	2	1	1	1	53.2	2	51.4	2	0.5	0	0.974	2	1	149
114682	33623.2	2	0	4	2	1	2	1	0	0	1	2	1	1	0	33.4	1	31.8	1	0.468	0	0.801	2	3	156
114688	30423.8	2	0	4	2	1	0	0	0	1	1	0	0	0	0	19.7	0	18.3	0	0.518	1	0.591	1	2	172
114689	8738.84	2	0	1	3	4	1	0	0	0	0	0	0	0	0	38.1	1	37.1	1	0.465	0	0.287	0	2	161
114690	35063.1	2	0	4	1	2	0	1	0	1	1	1	0	0	0	43.7	2	40.8	2	1.77	2	0.81	2	1	166
114692	60821.7	1	0	2	1	1	1	1	0	0	1	2	1	0	0	38.3	1	36.8	1	0.729	1	0.529	0	2	152
114693	39940.5	2	0	3	1	2	0	1	0	2	2	2	1	1	1	71.2	2	66.3	2	3.47	2	1.17	2	2	159
114695	26708.5	2	0	2	0	1	3	0	1	0	0	1	0	0	0	47.4	2	45.7	2	0.478	0	0.916	2	2	172
114699	31687.6	1	1	5	2	1	3	0	0	0	1	0	0	1	0	23.7	0	22.5	0	0.23	0	0.721	1	2	153
114701	141494	2	0	3	2	1	2	0	0	0	2	2	1	0	1	23.1	0	21.4	0	0.974	2	0.473	0	2	172
114703	16093.8	1	1	1	0	1	0	1	0	1	2	1	1	0	0	46.8	2	45.1	2	0.319	0	0.965	2	1	162
114704	7211.53	1	0	4	3	4	3	0	0	1	0	0	0	0	0	26.6	1	24.3	0	1.16	2	0.878	2	1	150
114707	13014.6	1	1	4	0	1	1	1	0	2	2	0	0	0	0	28.2	1	25.7	1	0.984	2	1.22	2	2	152
114709	29429.6	2	0	1	0	1	0	0	0	1	2	1	0	0	0	17.9	0	16.9	0	0.388	0	0.31	0	1	169
114712	50604.2	2	0	5	2	3	1	1	1	2	2	2	1	1	1	25.1	0	23.4	0	0.749	1	0.564	1	2	152
114714	14235.4	2	0	3	3	4	1	0	0	1	0	0	0	0	0	40.8	1	39.3	1	0.411	0	0.815	2	2	163
114717	28742.6	1	0	1	3	4	0	0	0	1	0	1	1	0	0	28.6	1	26.9	1	0.704	1	0.684	1	2	152
114718	12642.8	1	0	4	3	4	1	0	0	2	1	0	0	0	0	17.1	0	16	0	0.42	0	0.364	0	2	168
114723	22954.3	2	0	3	0	1	1	1	0	2	2	1	0	0	0	54.3	2	52.2	2	0.867	2	0.844	2	2	158
114728	12372.5	2	0	4	2	3	1	0	0	1	1	2	1	0	0	30	1	27.4	1	1.77	2	0.564	1	1	151
114731	33551.3	2	1	3	2	2	1	0	1	2	1	0	0	0	0	22.7	0	21.5	0	0.401	0	0.503	0	2	168
114734	13682.7	2	0	1	3	4	0	0	0	0	0	2	1	1	1	38.9	1	37.3	1	0.602	1	0.727	1	2	161
114735	18219.8	1	1	2	0	1	0	1	1	0	0	2	1	1	0	28.3	1	26.8	1	0.445	0	0.813	2	3	156
114738	14413.6	1	1	1	0	1	1	0	0	1	0	1	0	0	0	50.9	2	49.4	2	0.489	0	0.73	1	2	165
114744	37789.3	2	1	4	2	2	0	1	0	1	1	1	0	0	0	80.4	2	78.5	2	0.925	2	0.644	1	1	163
114745	137022	1	0	3	0	1	1	0	0	1	1	1	0	1	0	63.8	2	58.8	2	3.59	2	1.08	2	2	158
114746	264137	1	0	3	2	1	2	1	0	0	1	1	1	1	0	41.3	1	39.3	1	0.817	2	0.94	2	1	150
114747	34903.6	1	0	4	2	1	2	0	0	1	1	0	0	0	0	31.5	1	30.2	1	0.372	0	0.6	1	2	153
114748	3639.35	2	0	4	3	4	0	0	0	1	0	0	0	0	0	22.9	0	21.6	0	0.845	2	0.177	0	2	171
114749	30252.9	2	0	4	3	4	1	0	0	1	0	2	1	0	0	34.4	1	32.9	1	0.701	1	0.522	0	1	163
114757	22995.2	2	1	4	1	1	2	0	0	0	0	1	0	0	0	30.7	1	28.8	1	1.07	2	0.531	1	1	170
114759	23007.2	2	0	5	2	3	0	0	0	1	0	0	0	0	0	39.1	1	38.2	1	0.243	0	0.375	0	2	162
114762	31794.9	1	0	5	1	1	0	0	0	1	2	0	0	0	0	20.2	0	19	0	0.553	1	0.407	0	2	166
114765	70767.9	1	0	2	2	1	2	1	0	0	1	2	1	1	1	28.7	1	27.5	1	0.315	0	0.63	1	1	159
114768	27820.7	2	0	1	3	4	1	0	0	0	0	1	1	1	0	45.5	2	44.2	2	0.298	0	0.727	1	1	160
114769	10606.4	2	1	4	1	2	3	1	0	2	2	0	0	0	1	8.21	0	6.74	0	0.721	1	0.467	0	2	163
114772	26558.3	2	0	5	2	2	0	0	0	1	2	0	0	0	0	13.9	0	13	0	0.262	0	0.338	0	1	169
114774	41010	2	0	1	1	1	0	0	0	0	2	1	1	1	0	22.9	0	21.9	0	0.526	1	0.177	0	1	149
114775	25772.6	2	0	1	2	1	2	0	0	0	2	0	0	0	0	48.2	2	46.9	2	0.536	1	0.479	0	1	155
114776	22615.8	2	0	3	3	4	1	0	0	1	0	0	0	0	1	41.9	1	39.8	1	1.01	2	0.766	1	2	159
114785	47379	2	0	3	2	3	2	0	0	0	2	2	1	0	1	41.7	1	37.3	1	3.44	2	0.669	1	1	158
114790	38238.9	2	0	3	2	3	3	1	0	1	2	2	1	1	0	14.5	0	13.3	0	0.705	1	0.177	0	1	156
114793	29851.6	2	1	5	2	1	2	0	0	1	0	0	0	0	0	34.6	1	33.7	1	0.217	0	0.38	0	2	153
114797	47800.9	1	1	2	3	3	1	1	0	0	1	1	1	1	1	57.8	2	54.1	2	2.36	2	0.934	2	2	162
114798	13716.1	2	0	5	2	1	2	0	0	0	1	0	0	0	0	102	2	99.3	2	0.748	1	1.28	2	2	154
114799	13527.7	1	1	1	0	1	1	1	0	0	2	2	1	1	0	24.6	0	23.5	0	0.672	1	0.177	0	2	152
114801	18452.8	1	1	4	2	2	2	1	0	0	1	2	1	1	1	9.97	0	9.01	0	0.266	0	0.413	0	3	156
114802	19486.3	2	0	1	0	1	0	0	0	0	2	2	1	1	0	37.7	1	36	1	0.815	2	0.651	1	1	151
114803	19337.3	2	0	5	2	1	2	1	0	1	0	1	0	0	0	37.4	1	35.5	1	1.05	2	0.544	1	2	168
114806	42985.1	2	0	5	1	1	3	0	0	2	0	0	0	0	1	18.9	0	17.2	0	0.849	2	0.56	1	1	149
114808	93725.3	2	0	3	2	1	2	0	0	1	2	2	1	0	0	69.4	2	66.1	2	1.99	2	0.982	2	1	164
114809	89567.8	2	0	3	2	1	2	0	0	0	0	1	1	0	0	54.1	2	52.5	2	0.378	0	0.911	2	1	164
114819	21861.5	2	0	2	2	3	2	0	0	1	0	0	0	0	0	46.5	2	43.3	2	2.19	2	0.613	1	2	150
114822	18080.4	2	1	4	2	1	2	1	1	1	2	2	1	1	0	14.9	0	13.3	0	0.74	1	0.584	1	1	164
114825	32446.4	1	0	4	2	1	1	0	0	1	0	1	0	0	0	25.9	0	24.5	0	0.547	1	0.519	0	1	164
114826	39035.3	2	1	3	1	1	1	1	1	1	1	1	1	0	0	49.2	2	47.1	2	0.793	2	1.04	2	2	167
114830	30944.9	1	0	5	3	4	3	0	0	0	0	0	0	0	0	34.5	1	33.2	1	0.448	0	0.557	1	1	152
114834	46235.6	1	0	4	0	3	1	0	0	1	0	1	0	1	0	42.9	2	41	2	0.378	0	1.26	2	1	165
114838	5640.56	1	1	1	3	3	3	1	1	1	0	2	1	1	0	53.1	2	51.8	2	0.36	0	0.691	1	2	164
114843	22771.6	2	0	4	1	3	3	0	0	1	1	2	1	1	0	30	1	28.5	1	0.612	1	0.583	1	2	163
114848	24359.9	2	0	4	2	2	2	1	0	0	1	1	0	0	0	34.1	1	31.9	1	0.965	2	0.973	2	1	170
114849	22993.5	2	1	4	2	3	0	1	0	1	2	2	1	1	0	25.8	0	23.8	0	0.96	2	0.713	1	2	157
114853	10299.7	1	1	2	0	2	0	1	0	0	1	2	1	1	0	45.3	2	44	2	0.657	1	0.38	0	2	169
114861	24519.8	2	1	5	0	1	1	0	0	1	0	1	0	1	0	53.6	2	51.6	2	0.847	2	0.911	2	1	160
114864	128491	2	0	3	1	3	1	0	0	1	2	2	1	0	0	17.4	0	16	0	0.564	1	0.578	1	2	149
114868	15118.1	2	0	5	2	3	2	1	0	1	2	0	0	0	0	28.7	1	27.6	1	0.307	0	0.507	0	2	154
114869	23855.4	2	0	1	3	4	1	0	0	1	0	2	1	1	0	11.1	0	10.2	0	0.426	0	0.177	0	1	169
114870	6290.67	2	0	4	1	3	0	1	0	1	2	1	0	0	0	21.2	0	18.7	0	1.48	2	0.718	1	1	150
114871	136984	1	0	3	2	2	0	1	0	1	1	2	1	0	1	14.9	0	13.3	0	0.573	1	0.709	1	2	149
114879	16707.1	1	0	5	2	1	0	1	0	1	1	0	0	0	0	29.8	1	28.7	1	0.346	0	0.511	0	2	161
114881	19451.2	1	0	1	3	4	1	0	0	1	0	0	0	0	0	34.1	1	31.8	1	1.5	2	0.507	0	2	164
114883	23760.1	2	1	1	0	1	3	1	0	0	0	1	0	0	0	21.1	0	19.8	0	0.446	0	0.53	1	2	154
114889	69929.7	2	0	2	2	2	1	1	0	1	2	2	1	1	0	56.4	2	54.6	2	0.514	1	0.973	2	1	169
114893	13249.2	1	0	4	0	1	3	1	0	2	1	1	0	1	0	12	0	10.1	0	1.12	2	0.422	0	1	171
114894	23805.6	1	1	4	1	2	0	1	0	1	0	1	1	0	0	28.6	1	27.1	1	0.761	2	0.488	0	2	157
114895	15879.9	2	0	5	0	1	1	0	0	1	0	1	0	0	0	23.2	0	22	0	0.399	0	0.479	0	1	154
114898	7042.4	1	1	4	1	2	1	1	1	1	0	1	0	0	0	64.6	2	62.6	2	0.524	1	1.21	2	1	167
114903	81059.4	2	1	1	1	2	2	1	1	0	0	2	1	0	0	28.1	1	25.7	1	1.09	2	0.985	2	1	159
114905	272913	1	0	3	3	4	2	0	0	0	2	1	0	0	0	32.5	1	30.3	1	1.26	2	0.671	1	2	153
114906	77095.6	1	0	3	1	1	0	0	0	2	2	0	0	0	0	31.3	1	29.9	1	0.491	0	0.609	1	1	171
[truncated: 3,416 more rows]
